# Supplementary material for: Systematic analysis of hepatotoxicity: combining literature mining and AI language models
Source: Front Artif Intell. 2025 Jul 21;8:1561292. doi: 10.3389/frai.2025.1561292 (PMC12338115; doi:10.3389/frai.2025.1561292)
Supplement: Supplementary file 1 [file Table_1.xlsx]

## Sheet: hepatotoxicity
MESH	Name	Final	LM	W2V	LLM 8B	LLM 70B	Confidence
D002251	Carbon Tetrachloride	0.840337	0.769386	0.489086	0.936458	0.990793	0.99
C028473	N-acetyl-4-benzoquinoneimine	0.813703	0.882903	0.305285	0.893882	0.918535	0.79
D013853	Thioacetamide	0.796186	0.737841	0.423111	0.900742	0.936514	0.97
C549564	troglitazone sulfate	0.789922	0.712205	0.281193	0.927666	0.984258	0.77
D000077288	Troglitazone	0.786559	0.670423	0.231096	0.975277	0.991708	0.97
D005688	Galactosamine	0.78172	0.698914	0.32118	0.919408	0.957109	0.96
C003300	retrorsine	0.779538	0.638105	0.346826	0.916864	1	0.85
D000348	Aflatoxins	0.775123	0.64	0.192128	0.976867	1	0.99
C009237	senecionine	0.770888	0.644119	0.209261	0.949357	1	0.87
D013989	Ticrynafen	0.766165	0.600341	0.275864	0.962309	0.980995	0.77
D000077867	Tolcapone	0.764984	0.607988	0.22394	0.957485	1	0.97
C043457	fialuridine	0.763346	0.565214	0.233181	0.992225	0.99768	0.84
C106276	sitaxsentan	0.758552	0.601632	0.172754	0.978293	0.98863	0.9
C493137	nitrosofenfluramine	0.758156	0.483391	0.373466	0.983421	1	0.59
C012655	nimesulide	0.757749	0.559495	0.197715	0.999975	0.993794	0.95
C005136	lasiocarpine	0.751843	0.628305	0.267061	0.965842	0.903772	0.78
D007538	Isoniazid	0.750813	0.667296	0.276003	0.955655	0.866893	0.99
C080163	trovafloxacin	0.750758	0.606064	0.213523	0.977301	0.937527	0.89
C053083	bromfenac	0.750144	0.541205	0.173044	0.997776	1	0.94
D000431	Ethanol	0.747443	0.636433	0.196746	0.881246	1	0.99
D052998	Microcystins	0.741848	0.66833	0.178842	0.925441	0.913274	0.99
D004221	Disulfiram	0.739849	0.535757	0.274547	0.976188	0.940253	0.99
C530773	3,5-diethoxycarbonyl-1,4-dihydrocollidine	0.739733	0.564154	0.36703	0.934012	0.907384	0.46
D000438	Alcohols	0.739335	0.626051	0.134732	0.925079	0.969176	0.99
D003606	Dacarbazine	0.735139	0.510073	0.210475	0.957675	1	0.98
C004528	benzarone	0.734574	0.575309	0.261197	0.956831	0.90827	0.81
C029188	thioacetamide-S-oxide	0.734256	0.727646	0.379481	0.834503	0.818006	0.58
C013672	riddelliine	0.733348	0.607281	0.22937	0.965848	0.878905	0.78
D002725	Chloroform	0.733188	0.565612	0.19938	0.93935	0.961507	0.99
C023470	perhexiline maleate	0.732518	0.472391	0.223644	0.979598	1	0.92
C499671	aplaviroc	0.732011	0.592335	0.152398	0.984204	0.909301	0.89
C014949	acetylhydrazine	0.730752	0.625113	0.257231	0.903827	0.900077	0.75
C100301	sudoxicam	0.730533	0.548237	0.319332	0.963344	0.885619	0.57
D000077547	Crizotinib	0.729864	0.477413	0.191417	0.981403	1	0.99
C051752	nefazodone	0.728869	0.558704	0.228406	0.972519	0.905615	0.97
C034161	flupirtine	0.726455	0.487997	0.154941	0.977123	1	0.86
C063450	3-(cystein-S-yl)paracetamol	0.721425	0.799454	0.260318	0.726014	0.869362	0.62
C014738	petasitenine	0.720932	0.533902	0.314904	0.933741	0.898167	0.58
C532666	3-(3,5-dichlorophenyl)-2,4-thiazolidinedione	0.719678	1	0.319402	0.674936	0.684235	0.77
C420867	Leu(1)microcystin-LR	0.714591	0.590061	0.240603	0.834223	0.956481	0.8
C038628	fipexide	0.71331	0.386067	0.286614	0.991804	0.975408	0.79
D006221	Halothane	0.710453	0.478019	0.224075	0.948965	0.947563	0.99
C522419	catumaxomab	0.710166	0.447216	0.215537	0.930594	1	0.93
D009602	Nitrosamines	0.708812	0.469141	0.190567	0.937111	0.979305	0.99
D001553	Benzbromarone	0.708338	0.573372	0.236651	0.941258	0.846228	0.88
C092787	teucrin A	0.706402	0.662652	0.311498	0.838931	0.815075	0.76
C026460	virotoxins	0.705481	0.355211	0.275909	0.976016	1	0.69
C029424	hydrazine	0.705425	0.492541	0.200474	0.951964	0.924245	0.95
D005485	Flutamide	0.705286	0.515478	0.218843	0.937201	0.906399	0.97
C058318	indospicine	0.704968	0.491632	0.185255	0.946035	0.937095	0.7
D011441	Propylthiouracil	0.704939	0.509884	0.26022	0.965447	0.861847	0.98
C009238	senkirkine	0.704229	0.592609	0.206479	0.879372	0.889582	0.79
C093607	microcystin LL	0.70258	0.427014	0.140975	0.981994	0.979535	0.98
D007490	Iproniazid	0.702413	0.394553	0.170702	0.978543	1	0.97
C013678	seneciphylline	0.701441	0.593077	0.283498	0.910283	0.809935	0.74
C044821	1-isopropylhydrazine	0.701151	0.464257	0.335333	0.890776	0.93133	0.62
C032036	bromobenzene	0.700999	0.69653	0.345715	0.899066	0.685044	0.88
C038636	ipsalazide	0.700661	0.433327	0.27412	0.972668	0.909258	0.72
C473384	lumiracoxib	0.699538	0.604894	0.214316	0.98633	0.75	0.85
C090779	fialuridine monophosphate	0.698735	0.423883	0.140574	0.992785	0.958619	0.69
C052036	alpidem	0.698392	0.442355	0.160958	0.95305	0.968488	0.74
D000077157	Sorafenib	0.696992	0.615309	0.254099	0.856373	0.840742	0.99
C013095	indicine-N-oxide	0.696305	0.460075	0.157072	0.976214	0.922241	0.65
C020639	symphytine	0.696263	0.577269	0.337171	0.959963	0.731103	0.56
D012293	Rifampin	0.695941	0.648751	0.248389	0.912847	0.75	0.99
D007654	Ketoconazole	0.69579	0.621984	0.163498	0.862274	0.869257	0.99
C013581	jacobine	0.695296	0.483287	0.293	0.872063	0.931687	0.63
C007241	dehydroretronecine	0.694453	0.554075	0.213492	0.88502	0.884746	0.82
C100118	ibufenac	0.693984	0.525735	0.226375	0.90974	0.880282	0.69
C524512	viaminate	0.691456	0.450514	0.282372	0.984928	0.843469	0.51
C514713	aflatoxin-B1-N7-guanine	0.69098	0.530939	0.182753	0.820928	0.975188	0.72
C028677	clivorine	0.690571	0.705854	0.401929	0.760181	0.75	0.53
D010480	Perhexiline	0.689738	0.515845	0.192156	0.880911	0.921249	0.95
C011677	benoxaprofen	0.689258	0.439509	0.20991	0.94395	0.92399	0.65
D009582	Nitrofurantoin	0.6891	0.468447	0.207703	0.938571	0.900983	0.99
C006426	aflatoxin B1-2,3-oxide	0.687088	0.603068	0.163526	0.719978	1	0.74
C069744	acetaminophen cysteine	0.686478	0.680903	0.319602	0.800085	0.761885	0.9
C027955	aflatoxin G1	0.685759	0.54371	0.12315	0.896704	0.898167	0.86
C569454	diosbulbin B	0.685209	0.630225	0.393107	0.821453	0.75	0.78
D014635	Valproic Acid	0.685128	0.597655	0.194171	0.837277	0.865931	0.99
C105171	fumarylacetoacetate	0.685036	0.463292	0.240062	0.91708	0.897222	0.93
D005609	Free Radicals	0.684725	0.689953	0.182213	0.797702	0.817776	0.99
C048115	ApApG	0.68417	0.494919	0.248025	0.904574	0.871088	0.41
C029952	trichloromethylperoxy radical	0.683508	0.782237	0.25337	0.571407	0.91195	0.71
C001899	triptolide	0.683246	0.600904	0.184278	0.948319	0.75	0.95
C061392	aflatoxin B1-formamidopyrimidine	0.682432	0.440516	0.236262	0.829864	1	0.64
C008924	pirprofen	0.681324	0.368728	0.14518	0.955538	0.987778	0.68
C000615871	echimidine	0.681222	0.667275	0.28163	0.724355	0.851833	0.42
D018817	N-Methyl-3,4-methylenedioxyamphetamine	0.680827	0.42693	0.190035	0.970402	0.890544	0.95
D002720	Chlormezanone	0.680019	0.309724	0.177832	0.981428	1	0.85
C100273	fenclozic acid	0.680013	0.528613	0.306358	0.825414	0.872839	0.66
C002741	N-nitrosomorpholine	0.679703	0.368087	0.18084	0.920454	1	0.83
C000608133	biliatresone	0.678279	0.413019	0.318792	0.917787	0.883775	0.73
D019813	1,2-Dimethylhydrazine	0.678265	0.500809	0.184626	0.956233	0.824572	0.76
C010798	toloxatone	0.678091	0.328291	0.178283	0.955887	1	0.76
C033489	1,3-dichloro-2-propanol	0.677571	0.47872	0.343585	0.847968	0.873018	0.64
C010178	heliotrine	0.677074	0.56882	0.308978	0.849007	0.797443	0.66
D010590	Phalloidine	0.676653	0.330211	0.167471	0.978208	0.976131	0.94
C559147	regorafenib	0.67616	0.544372	0.215568	0.87366	0.840742	0.98
C102509	KE 758	0.676041	0.317476	0.256598	0.920367	1	0.46
C000597572	intermedine	0.675465	0.62947	0.226653	0.871331	0.75	0.71
C073339	usnic acid	0.673394	0.542933	0.196312	0.854209	0.86158	0.96
D000079	Acetaldehyde	0.673374	0.574902	0.169225	0.832039	0.865254	0.99
D002231	Carbimazole	0.672489	0.480184	0.204947	0.915833	0.855222	0.97
D012460	Sulfasalazine	0.669406	0.540476	0.257356	0.922349	0.751419	0.98
D000077339	Leflunomide	0.669054	0.56971	0.222054	0.84665	0.814303	0.98
C118087	bgugaine	0.668217	0.277643	0.243516	0.939359	1	0.41
D005897	Glafenine	0.667872	0.293446	0.218942	0.961329	0.973304	0.72
C557331	TAK-875	0.665379	0.548025	0.242447	0.909579	0.75	0.89
C017136	clometacin	0.664814	0.413688	0.260908	0.966114	0.816591	0.78
C020628	4-methylphenylhydrazine	0.664763	0.234907	0.208485	0.987522	1	0.58
C007378	diethylmercury	0.664754	0.296178	0.144179	0.996556	0.961818	0.82
C076159	2,3-dichloro-1-propanol	0.664657	0.363822	0.295706	0.875315	0.93931	0.57
C412858	otonecine	0.66455	0.694472	0.342834	0.790677	0.66936	0.7
C033158	sulfuric acid	0.662949	0.445787	0.0905711	0.979257	0.849993	0.99
C018350	3-nitrosomethylaminopyridine	0.662419	0.341755	0.147868	0.902778	1	0.49
C010474	iproclozide	0.662125	0.266019	0.154166	0.974336	1	0.4
C034955	norcocaine nitroxide	0.661458	0.634289	0.332225	0.851436	0.663266	0.61
C445000	carboxyethylphosphoramide mustard	0.661403	0.565408	0.258691	0.870158	0.75	0.7
C085923	6-hydroxybenzbromarone	0.661074	0.484602	0.265436	0.935331	0.761109	0.58
D001397	Azoxymethane	0.660907	0.551048	0.193431	0.774946	0.890467	0.86
D000493	Allopurinol	0.660711	0.570787	0.258844	0.862279	0.75	0.99
C006463	allyl alcohol	0.660148	0.495951	0.365535	0.809054	0.822745	0.99
D001865	Bongkrekic Acid	0.659329	0.257828	0.13249	0.983577	1	0.85
C462123	atractyligenine	0.659183	0.299497	0.205204	0.966048	0.938993	0.77
D008701	Methapyrilene	0.658855	0.503878	0.315122	0.818531	0.826021	0.55
C000611762	((Dha)7)-microcystin-LR	0.657139	0.573193	0.149209	0.756191	0.895997	0.66
D000068877	Imatinib Mesylate	0.657051	0.546489	0.190063	0.887508	0.77065	0.99
C524165	microcystin-LF	0.656825	0.63364	0.187692	0.725938	0.845463	0.89
C068747	microcystin YM	0.656792	0.516098	0.188781	0.779933	0.908353	0.76
C026729	4-aminophenol	0.656587	0.445174	0.218466	0.960639	0.783009	0.86
C015061	chloroethylene oxide	0.656112	0.373893	0.236783	0.959552	0.844556	0.73
D009254	Nafcillin	0.654813	0.360153	0.158475	0.960618	0.891838	0.96
D028321	Plant Preparations	0.654147	0.415563	0.167156	0.886601	0.903772	0.99
C023518	amaninamide	0.653669	0.458533	0.234132	0.738232	0.97401	0.79
C050477	valproic acid hydroxamate	0.653247	0.317476	0.21383	0.937042	0.924932	0.81
C063855	microcystin RR	0.652988	0.661101	0.195216	0.846314	0.680436	0.94
C015395	N-nitrosodibenzylamine	0.652663	0.209554	0.301726	0.923905	1	0.74
C014114	monocrotaline pyrrole	0.651582	0.457126	0.223466	0.847198	0.864478	0.9
C500395	trifluoroacetyl chloride	0.650723	0.602916	0.330285	0.684286	0.825186	0.91
C094854	ulipristal	0.65056	0.352643	0.198403	0.933891	0.891226	0.97
C000228	aristolochic acid I	0.650402	0.527632	0.230562	0.88306	0.750435	0.88
D008911	Minocycline	0.649927	0.469406	0.179286	0.965694	0.75	0.99
C009505	4,4'-diaminodiphenylmethane	0.649706	0.388986	0.199716	0.883632	0.901495	0.87
D019342	Acetic Acid	0.649022	0.549322	0.0937808	0.857601	0.817762	0.99
D011718	Pyrazinamide	0.649	0.653604	0.228158	0.791229	0.712587	0.99
C016583	4-(N-methyl-N-nitrosamino)-1-(3-pyridyl)-1-butanone	0.648455	0.44776	0.182868	0.802741	0.927657	0.73
C057233	3-trifluoromethyl-4-nitroanilide	0.647919	0.54291	0.203788	0.897307	0.725604	0.53
C552098	2'-fluoro-2'-methyl-3',5'-diisobutyryldeoxycytidine	0.647483	0.342193	0.134174	0.856909	1	0.63
D000077266	Moxifloxacin	0.647205	0.523761	0.145095	0.862586	0.806321	0.99
C042410	aflatoxin P1	0.647182	0.491632	0.254051	0.714485	0.931994	0.87
C533518	suomilide	0.647153	0.54047	0.102412	0.982859	0.6905	0.49
C555622	ulipristal acetate	0.646585	0.378269	0.14459	0.892028	0.920454	0.96
D010114	Oxyphenisatin Acetate	0.646354	0.397076	0.238245	0.897958	0.848084	0.73
D010894	Piroxicam	0.644819	0.440125	0.140763	0.941856	0.804504	0.98
C030379	aflatoxin M2	0.644505	0.416547	0.184633	0.883088	0.863817	0.95
C084834	cinchophen	0.644475	0.256217	0.256663	0.960057	0.911056	0.86
D000072317	Polychlorinated Dibenzodioxins	0.644026	0.573995	0.142156	0.80665	0.802367	0.99
D000432	Methanol	0.643478	0.631202	0.152343	0.838295	0.706505	0.99
C009701	zinc phosphide	0.64226	0.415122	0.19212	0.870502	0.866225	0.94
D014801	Vitamin A	0.641761	0.533195	0.167477	0.814209	0.81502	0.99
D010110	Oxymetholone	0.641641	0.447804	0.129608	0.838499	0.894635	0.98
D006834	Hydrazines	0.640249	0.284715	0.180176	0.966547	0.89952	0.98
D000078328	Felbamate	0.639718	0.52252	0.188263	0.872363	0.75	0.98
D000082	Acetaminophen	0.638939	0.750575	0.403188	0.686033	0.598084	1
C018527	dinoseb	0.638383	0.339484	0.104078	0.918829	0.92399	0.88
C106791	telithromycin	0.638026	0.498584	0.136168	0.83884	0.827582	0.95
C028025	protoporphyrin IX	0.637406	0.374658	0.128838	0.950855	0.840987	0.93
D000077213	Lamotrigine	0.637239	0.498187	0.212356	0.875972	0.75	0.99
C020375	isaxonine	0.636952	0.336974	0.254048	0.875327	0.890005	0.42
C056933	fumonisin B1	0.636674	0.618358	0.289585	0.65817	0.807039	0.92
D018119	Stavudine	0.636599	0.588163	0.110483	0.893791	0.690902	0.95
C000600259	pexidartinib	0.636124	0.463514	0.154524	0.824275	0.861382	0.84
C074078	2,4,5-trihydroxymethamphetamine	0.635582	0.328652	0.301197	0.927281	0.818006	0.56
C008261	lead acetate	0.63543	0.542663	0.184203	0.850231	0.73901	0.99
D030421	Peroxynitrous Acid	0.635428	0.619192	0.146203	0.809443	0.722262	0.88
D013619	Tacrine	0.635084	0.624176	0.134142	0.781546	0.75	0.95
C498826	nilotinib	0.63451	0.509556	0.187252	0.867603	0.75	0.97
D010672	Phenytoin	0.634498	0.546224	0.153829	0.926584	0.671019	0.99
C094705	amodiaquine quinoneimine	0.634348	0.504083	0.214055	0.859109	0.75	0.78
C082414	astin B	0.63424	0.328652	0.280064	0.838318	0.912839	0.57
D000077143	Docetaxel	0.63419	0.56863	0.132481	0.759189	0.825607	0.99
C031406	N-nitrodiethylamine	0.633749	0.372387	0.298667	0.822376	0.874023	0.79
D001554	Benzene	0.631512	0.46297	0.175689	0.811393	0.848084	0.99
D002220	Carbamazepine	0.631331	0.557407	0.198388	0.803056	0.75	0.98
D001969	Bromobenzenes	0.631249	0.571019	0.194085	0.791311	0.75	0.88
C016104	sodium bichromate	0.630514	0.372736	0.175263	0.966857	0.779573	0.96
C556306	daratumumab	0.630269	0.38564	0.0790414	0.936725	0.844054	0.99
C014290	hydroxyflutamide	0.629792	0.446267	0.123506	0.887122	0.809129	0.91
C045335	valproyl-coenzyme A	0.629753	0.585551	0.171573	0.790897	0.7419	0.79
C096097	4-((hydroxymethyl)nitrosamino)-1-(3-pyridyl)-1-butanone	0.629747	0.32378	0.273176	0.743748	1	0.59
D009183	Mycotoxins	0.629265	0.356352	0.252163	0.879253	0.840742	0.99
D010389	Pemoline	0.62901	0.450816	0.186613	0.907411	0.75	0.94
C060512	piritetrate	0.62801	0.341755	0.181035	0.935952	0.829811	0.56
C571106	halowax 1051	0.62741	0.299055	0.209479	0.888367	0.903772	0.58
C085922	1'-hydroxybenzbromarone	0.627361	0.40916	0.239484	0.856447	0.810416	0.62
C063776	propacetamol	0.626859	0.51825	0.211725	0.825466	0.744428	0.9
D005001	Ethionine	0.626809	0.467498	0.252438	0.76911	0.831006	0.92
C012279	dibutylnitrosamine	0.626608	0.240859	0.187761	0.944664	0.913724	0.87
C574620	4,4'-methylenebis(N,N'-dimethyl)aniline	0.626047	0.277643	0.248955	0.879287	0.909755	0.75
C016617	2-nitropropane	0.625565	0.446398	0.29314	0.857728	0.738783	0.82
C014184	satratoxin H	0.624276	0.333738	0.142175	0.940569	0.839573	0.74
C069611	1-(3,4-methylenedioxyphenyl)-2-butanamine	0.623804	0.24683	0.223241	0.915605	0.909258	0.8
C003853	carboxyatractyloside	0.623085	0.268231	0.148737	0.899667	0.938531	0.78
C057157	N-nitroso-N(2)-fluorenylacetamide	0.622973	0.291254	0.235502	0.897829	0.873572	0.67
C036488	tetrachloroepoxyethane	0.622571	0.341755	0.115941	0.909002	0.87027	0.58
D000077403	Orlistat	0.622467	0.468118	0.168359	0.850073	0.776264	0.99
C042054	pentaerythrityl tetrachloride	0.621955	0.492897	0.342183	0.934764	0.578089	0.54
D009661	Nortriptyline	0.621816	0.384497	0.0681073	0.916157	0.841647	0.98
C011007	methyl ethyl ketone peroxide	0.621737	0.0690685	0.237377	0.988323	1	0.91
D000069283	Rituximab	0.621714	0.528065	0.147959	0.823952	0.75	0.99
C066451	aflatoxin B1-lysine adduct	0.621327	0.3192	0.164582	0.773155	1	0.85
D004317	Doxorubicin	0.621212	0.633073	0.169304	0.703531	0.752987	0.99
C530601	arsenic triiodide	0.620831	0.266019	0.105162	0.936224	0.918083	0.95
D006846	Hydrocarbons, Halogenated	0.620124	0.332334	0.228946	0.876283	0.847344	0.99
C033975	rifamycin L	0.619936	0.328652	0.248122	0.967063	0.75	0.95
C007262	deoxynivalenol	0.619336	0.584697	0.152045	0.756956	0.75	0.96
D013827	Thiabendazole	0.618801	0.286454	0.101966	0.920923	0.907444	0.97
C004250	trichodesmine	0.618242	0.554281	0.298938	0.805403	0.654695	0.68
C018925	chloropeptide	0.618091	0.551563	0.30655	0.846131	0.612348	0.62
D015122	Mercaptopurine	0.61809	0.592824	0.223543	0.828839	0.62988	0.99
C007399	2,3-dihydro-2,3-dihydroxyaflatoxin B(1)	0.617643	0.40244	0.270719	0.756755	0.867198	0.68
C057862	cyanoginosin LR	0.617423	0.674289	0.213756	0.763589	0.616225	0.74
D020122	tert-Butylhydroperoxide	0.617417	0.608153	0.226207	0.729923	0.70978	0.9
C012170	aflatoxicol	0.616674	0.528376	0.153961	0.665461	0.887541	0.88
C003280	quazodine	0.616527	0.255861	0.132496	0.911766	0.923968	0.63
C012970	fenclofenac	0.616301	0.254908	0.145806	0.927092	0.902149	0.75
D000069059	Atorvastatin	0.616296	0.600558	0.162879	0.796981	0.678058	0.99
D010624	Phenelzine	0.616271	0.424585	0.185896	0.889415	0.75	0.98
C018637	phorone	0.615576	0.530766	0.324043	0.808511	0.653218	0.75
C081834	intoplicine	0.615446	0.457266	0.133315	0.748375	0.881761	0.81
C102977	tolypodiol	0.615323	0.317476	0.157019	0.989388	0.768258	0.6
D019328	Buthionine Sulfoximine	0.615321	0.53837	0.216213	0.825829	0.681318	0.95
D000638	Amiodarone	0.61519	0.564384	0.22304	0.743409	0.733854	0.99
D013854	Thioamides	0.61502	0.439012	0.216336	0.876248	0.729143	0.96
C033759	aflatoxin Q1	0.614621	0.525594	0.274814	0.609972	0.878199	0.89
D002066	Busulfan	0.614156	0.513575	0.167563	0.802188	0.75	0.98
D026361	Reactive Nitrogen Species	0.613953	0.579393	0.103273	0.837371	0.680436	0.98
C512049	hydroxycut	0.613853	0.473747	0.22169	0.775697	0.788195	0.99
C029753	aflatoxin B2	0.61338	0.497885	0.150119	0.689141	0.884746	0.97
C006188	sufosfamide	0.613341	0.32378	0.135252	0.910176	0.845113	0.66
C065424	1-hydroxyethyl radical	0.613314	0.572282	0.126546	0.864769	0.646275	0.79
C027576	4-hydroxy-2-nonenal	0.612797	0.614552	0.111615	0.727553	0.746877	0.89
C045791	4'-N,N-dimethylamino-4-aminoazobenzene	0.612021	0.260781	0.300442	0.98636	0.744711	0.54
D000447	Aldehydes	0.611846	0.498974	0.13436	0.825305	0.75	0.99
C023036	perfluorooctanoic acid	0.610636	0.537941	0.209335	0.809288	0.685331	0.92
C012358	4-hydroxycyclophosphamide	0.609999	0.486495	0.145574	0.825715	0.75	0.77
D000069349	Linezolid	0.609918	0.484242	0.158552	0.880035	0.691161	0.99
C019536	potassium bromate	0.609764	0.495837	0.226512	0.824305	0.700775	0.98
D013750	Tetrachloroethylene	0.609519	0.410245	0.204283	0.870932	0.75	0.91
D017963	Azithromycin	0.60843	0.507902	0.106512	0.857922	0.710425	0.99
D000077764	Dronedarone	0.6082	0.488136	0.219749	0.78069	0.75	0.97
C003800	PH.3	0.608169	0.273888	0.126081	0.937071	0.85459	0.69
D012966	Sodium Cyanide	0.60724	0.248068	0.0947718	0.978966	0.850921	0.98
C513652	fellutamide B	0.607192	0.251915	0.139056	0.930681	0.873047	0.59
C014205	triciribine phosphate	0.607094	0.342077	0.0453653	0.863794	0.896275	0.85
D000072338	Dibenzofurans, Polychlorinated	0.607045	0.393419	0.109347	0.864568	0.811997	0.98
C023035	3,4,5,3',4'-pentachlorobiphenyl	0.606527	0.535677	0.169401	0.680665	0.821803	0.58
C002267	N-methylthiourea	0.606522	0.485675	0.311464	0.870038	0.611382	0.68
D014196	Trazodone	0.60616	0.466415	0.198036	0.891716	0.664412	0.99
C056840	senecionine N-oxide	0.606118	0.587306	0.259292	0.657723	0.74674	0.74
C026987	aroclor 1260	0.605987	0.463566	0.19975	0.740276	0.817235	0.75
D043823	Taxoids	0.605963	0.459456	0.08153	0.843245	0.777405	0.99
D003042	Cocaine	0.605893	0.380848	0.132051	0.815256	0.858495	0.99
C039648	pulegone	0.605718	0.53421	0.179512	0.922493	0.573554	0.93
C001391	nifuratrone	0.605635	0.328652	0.154654	0.963743	0.75	0.52
C017947	sodium arsenite	0.604946	0.537171	0.183729	0.799545	0.688729	0.97
D001647	Bile Acids and Salts	0.60401	0.694166	0.277974	0.61366	0.66722	0.99
D010666	Phenylpropionates	0.603732	0.167729	0.256989	0.875398	0.941441	0.84
C015591	T 61	0.603267	0.275059	0.211794	0.897698	0.83278	0.64
C106885	paramethoxymethamphetamine	0.603226	0.136622	0.240588	0.947178	0.907196	0.87
D004008	Diclofenac	0.603073	0.611372	0.185824	0.740117	0.666353	0.99
D060848	Agatoxins	0.603038	0	0.249058	0.986104	1	0.93
C070591	1,2-bis(methylsulfonyl)-1-methylhydrazine	0.60281	0.284157	0.17534	0.957357	0.780652	0.69
C000620833	urelumab	0.60263	0.608074	0.235997	0.767878	0.615254	0.78
D010396	Penicillamine	0.602624	0.430573	0.150691	0.841262	0.762005	0.99
C534602	8-epidiosbulbin E acetate	0.602268	0.564639	0.391476	0.680824	0.666739	0.76
D019829	Nevirapine	0.602083	0.646126	0.213091	0.700849	0.653772	0.99
C000618771	4-(2-(2,2,2-trifluoro-1-hydroxyethyl)pyrrolidin-1-yl)-2-(trifluoromethyl)benzonitrile	0.602015	0.485781	0.20035	0.806013	0.715084	0.4
C116897	iminoquinone	0.601913	0.435181	0.194611	0.837908	0.7363	0.74
C025650	4-hydroxyochratoxin A	0.601799	0.466794	0.217918	0.798335	0.732209	0.73
C045022	2-propyl-4-pentenoic acid	0.601743	0.68444	0.251074	0.629832	0.666291	0.47
C082388	dinitrosocaffeidine	0.601309	0.30772	0.19031	0.851752	0.849953	0.6
D003620	Dantrolene	0.601143	0.37524	0.190151	0.883684	0.75	0.99
C426686	ximelagatran	0.601029	0.616111	0.228712	0.873136	0.5	0.91
C014476	diethyl maleate	0.600811	0.506422	0.27672	0.825733	0.632325	0.85
C106085	2,5-bis(glutathionyl)methyldopamine	0.600239	0.521757	0.142496	0.757831	0.75	0.47
C025280	trichloromethyl free radical	0.599966	0.683317	0.16317	0.496937	0.838042	0.9
C035996	deacylketoconazole	0.59996	0.638294	0.208818	0.784411	0.572745	0.79
C000614141	microcystin-LW	0.599503	0.630637	0.19737	0.637885	0.731054	0.84
D017706	Lisinopril	0.599319	0.408758	0.203567	0.902029	0.685044	0.99
C048849	heme arginate	0.598402	0.323935	0.161951	0.867933	0.821563	0.87
D005467	Floxuridine	0.598319	0.439663	0.150662	0.853092	0.72603	0.95
D002273	Carcinogens	0.598165	0.310675	0.258495	0.854791	0.798865	0.99
C069738	2-propyl-2,4-pentadienoic acid	0.597804	0.644073	0.255272	0.820605	0.5	0.54
C020272	dehydroretrorsine	0.597616	0.54281	0.269539	0.782248	0.631829	0.73
D003520	Cyclophosphamide	0.596527	0.586793	0.150614	0.762907	0.662839	0.99
C032849	N,N-diamylnitrosamine	0.596152	0.24683	0.175175	0.804851	0.947262	0.75
C024132	4,6-dinitro-o-cresol	0.595812	0.327876	0.162813	0.906091	0.769967	0.63
D004918	Erythromycin Estolate	0.595001	0.573999	0.288528	0.694359	0.66988	0.95
C016577	N-methyl-N-formylhydrazine	0.594604	0.429021	0.310704	0.746735	0.750005	0.43
C013622	nitrosobis(2-oxopropyl)amine	0.594199	0.293913	0.116165	0.871121	0.85658	0.5
C000611057	8,9-dihydro-8-(2,6-diamino-4-oxo-3,4-dihydropyrimid-5-yl-formamido)-9-hydroxyaflatoxin B1	0.593735	0.30772	0.0961936	0.722256	1	0.42
C034944	chromic acid	0.593346	0.246261	0.157069	0.870085	0.881829	0.96
C582765	1H-indole-3-ethylene-5-nitrosalicylaldimine	0.593151	0.30772	0.190177	0.814725	0.858495	0.46
C027946	methylene iodide	0.593121	0.0620173	0.0737437	1	0.977033	0.77
D048628	Ketolides	0.592691	0.412573	0.0953842	0.853269	0.760884	0.98
D013911	Thorium Dioxide	0.591448	0.0151003	0.180445	0.964746	1	0.9
D000073893	Sugars	0.591127	0.498664	0.0587427	0.917852	0.623057	0.99
C025589	ochratoxin A	0.590454	0.63631	0.215451	0.694623	0.627929	0.95
C560978	aegeline	0.590185	0.543838	0.160469	0.767432	0.674143	0.77
C058107	carmethizole	0.590145	0	0.153152	0.988933	1	0.56
D019327	Copper Sulfate	0.590128	0.402857	0.187098	0.891787	0.677255	0.99
D065819	Voriconazole	0.589695	0.566624	0.143473	0.690408	0.735163	0.99
C028992	4-nitrosophenol	0.588849	0.224371	0.248639	0.8324	0.87988	0.73
C067411	2,2-dichloro-1,1,1-trifluoroethane	0.588553	0.493859	0.303533	0.770618	0.643691	0.73
D009242	N-Nitrosopyrrolidine	0.588255	0.32968	0.181424	0.830964	0.807536	0.86
C000614527	oxalicumone A	0.587672	0.465931	0.275133	0.703354	0.75	0.56
C013158	N-nitrosobis(2-acetoxypropyl)amine	0.587586	0	0.261441	0.967614	0.958218	0.63
C015001	arsenite	0.587314	0.477401	0.165556	0.734201	0.761218	0.95
C041197	N-nitroso-2-hydroxypropylamine	0.586961	0	0.255327	0.926701	1	0.71
C008905	physcione	0.586957	0.495761	0.148264	0.853603	0.630855	0.46
C001629	N-ethyl-N-butylnitrosamine	0.586931	0	0.281	0.913757	1	0.7
C049022	1,2,3,4,5,6-hexachloronaphthalene	0.586357	0.38286	0.278853	0.699396	0.830566	0.57
C032119	nifursol	0.586346	0.177895	0.177856	0.931663	0.853725	0.57
C101565	nimbecidine	0.586144	0	0.230139	0.99094	0.945496	0.71
C004765	propylene dichloride	0.585673	0.333657	0.282767	0.819202	0.755612	0.88
D014241	Trichloroethylene	0.585555	0.486078	0.283608	0.738945	0.682617	0.98
C552946	idelalisib	0.585501	0.513441	0.182325	0.775709	0.668941	0.97
D015215	Zidovudine	0.585408	0.56167	0.131306	0.753577	0.668028	0.99
C509783	anatoxin a	0.585081	0.474634	0.0862729	0.737518	0.792494	0.91
C494063	platynecine	0.585048	0.621695	0.292398	0.673193	0.60658	0.57
C423630	4,5-dichlorocatechol	0.584967	0.272678	0.166462	0.955246	0.736231	0.61
C050753	1,2-dibromopropane	0.584883	0.308827	0.313607	0.892952	0.688507	0.8
C047761	N-nitrosoguvacine	0.584657	0	0.169643	0.961477	1	0.64
D000077146	Irinotecan	0.584557	0.578132	0.166628	0.85237	0.532134	0.99
C523218	valparicine	0.584533	0	0.193579	0.949076	1	0.52
D010117	Oxypurinol	0.584459	0.449185	0.165275	0.801516	0.712269	0.91
C071003	nafenodone	0.584257	0	0.124452	0.982672	1	0.51
C075156	ebrotidine	0.58388	0.369558	0.160309	0.878202	0.715665	0.64
C508681	mycothiazole	0.583363	0.185814	0.129946	0.931371	0.859612	0.62
C495780	diclofenac-S-acyl-glutathione	0.583127	0.450514	0.262895	0.77423	0.684752	0.47
C004532	quinone	0.582812	0.527475	0.111208	0.767313	0.689449	0.98
C011864	7-hydroxymethotrexate	0.58254	0.465151	0.156068	0.888169	0.607537	0.64
C024836	4-nitrophenol	0.582296	0.440659	0.145392	0.835395	0.689286	0.92
C100264	enniatins	0.582085	0.517512	0.12255	0.786366	0.672145	0.93
C000613593	durvalumab	0.582081	0.544585	0.147854	0.803205	0.615567	0.96
D000077484	Vemurafenib	0.581806	0.517512	0.194	0.671809	0.75	0.99
D008795	Metronidazole	0.581044	0.420113	0.138609	0.887707	0.656531	0.99
C020549	zomepirac	0.580753	0.374803	0.136336	0.767374	0.82229	0.85
C035750	galactosone	0.580436	0.317476	0.227533	0.77789	0.822393	0.62
C004260	dichlorocarbene	0.580276	0.104025	0.188622	0.942085	0.890544	0.94
D002945	Cisplatin	0.580257	0.624151	0.159646	0.678044	0.648883	0.99
C100032	tocinoic acid	0.580243	0.181763	0.171856	0.937148	0.82601	0.69
C012458	2-nitrosofluorene	0.580075	0.285624	0.139616	0.88173	0.793102	0.63
D013792	Thalidomide	0.579748	0.488299	0.195292	0.847897	0.595277	0.99
C111084	5-chloropyrazinamide	0.579687	0.389058	0.188025	0.85571	0.690123	0.6
D019256	Cadmium Chloride	0.579615	0.540495	0.2009	0.604789	0.782917	0.97
C041189	clomesone	0.579307	0.212336	0.154892	0.897926	0.839868	0.82
C522016	sulfinimine	0.579268	0.0650024	0.113253	0.974802	0.931008	0.76
C049865	cyanoginosin-LA	0.578668	0.652194	0.222416	0.63596	0.625977	0.64
C069246	dimethylcadmium	0.578106	0	0.178351	0.934197	1	0.65
D000077210	Sunitinib	0.577996	0.555981	0.180612	0.810402	0.566296	0.99
C035296	piriprost	0.577548	0.158956	0.110204	0.930789	0.87657	0.54
D019319	Okadaic Acid	0.57745	0.42019	0.117707	0.792032	0.75	0.94
D018053	Arsenites	0.57742	0.253737	0.247394	0.869115	0.774421	0.88
D013890	Thiourea	0.577324	0.363143	0.131493	0.872027	0.719716	0.97
D014269	Trifluoroacetic Acid	0.577155	0.438236	0.120719	0.748263	0.773183	0.99
D012972	Sodium Hydroxide	0.576958	0.438529	0.103342	0.907457	0.621698	0.99
D009581	Nitrofurans	0.576513	0.325342	0.131088	0.876909	0.75	0.98
D006581	Hexachlorobenzene	0.576422	0.367013	0.147963	0.826482	0.75	0.88
C025759	saikosaponin D	0.576395	0.552266	0.205193	0.764268	0.598253	0.87
C525458	telcagepant	0.57611	0.477866	0.105613	0.840387	0.645326	0.91
C004656	chloroacetaldehyde	0.576085	0.446482	0.192003	0.807657	0.666156	0.85
C031469	anhydrovitamin A	0.576014	0.116936	0.110114	0.910533	0.933523	0.78
D000074324	Ipilimumab	0.575927	0.591616	0.174844	0.776698	0.560008	0.98
C106538	abacavir	0.575839	0.596348	0.127465	0.855356	0.5	0.99
D037621	Artemisinins	0.575347	0.341841	0.11546	0.864142	0.75	0.99
D001564	Benzo(a)pyrene	0.574833	0.527915	0.122245	0.704521	0.718358	0.97
C539955	persicasulfide A	0.574409	0.317476	0.22168	0.835922	0.746194	0.6
C006307	2,3,4-trihydroxybenzylhydrazine	0.574365	0.30772	0.202532	0.877292	0.723999	0.56
C017265	disulfanilamide	0.574357	0	0.127407	0.990215	0.95633	0.65
C512093	kotomolide A	0.574186	0	0.250969	0.96268	0.921487	0.62
C060855	2-octynoic acid	0.574076	0.422718	0.30363	0.791162	0.64357	0.57
D009828	Oleanolic Acid	0.573935	0.604148	0.178212	0.731873	0.583647	0.95
C089946	2,4-thiazolidinedione	0.57381	0.582678	0.153061	0.754303	0.594823	0.89
C007383	difebarbamate	0.573474	0.481658	0.236718	0.901612	0.505531	0.63
C015728	calomel	0.573339	0.403231	0.181897	0.793601	0.718907	0.93
C086408	plutonium citrate	0.572761	0	0.226449	0.970795	0.920643	0.67
D000069286	Bortezomib	0.572729	0.509954	0.14039	0.732491	0.69191	0.99
C014085	methotrexate polyglutamate	0.572303	0.521424	0.0816757	0.807024	0.633775	0.94
D000077291	Terbinafine	0.572301	0.530583	0.193784	0.739861	0.635716	0.99
C043067	bromobenzene 3,4-oxide	0.572008	0.572653	0.288172	0.768087	0.517202	0.65
C020350	heliotrine N-oxide	0.571813	0.504083	0.250247	0.662174	0.709965	0.56
C050224	3,5,5-trimethylhexanoylferrocene	0.571738	0.36009	0.316635	0.908224	0.57445	0.44
D008750	Methyldopa	0.571629	0.403091	0.141167	0.784674	0.742351	0.98
D000077237	Arsenic Trioxide	0.571339	0.554594	0.219892	0.706169	0.628976	0.99
D013449	Sulfonamides	0.571301	0.428944	0.106058	0.767581	0.75	0.99
D009525	Niacin	0.571268	0.509227	0.154799	0.797556	0.615254	0.99
D013481	Superoxides	0.57118	0.676613	0.170893	0.66651	0.570561	0.95
D005663	Furans	0.57116	0.319451	0.134221	0.760664	0.851833	0.99
D016049	Didanosine	0.571104	0.569826	0.138017	0.818804	0.541224	0.97
C045952	fludalanine	0.570863	0.284157	0.12105	0.896739	0.7566	0.59
D000470	Alkaloids	0.570667	0.612856	0.151132	0.808913	0.5	0.99
C025462	sulindac sulfide	0.570487	0.387128	0.125195	0.833365	0.713616	0.93
C005628	DAPM	0.570394	0.405774	0.309478	0.770507	0.665358	0.66
C574896	tacrine-8-hydroxyquinoline	0.570371	0.547202	0.20904	0.764704	0.57987	0.75
C010349	tetramethylenedisulfotetramine	0.570328	0.282863	0.191267	0.848573	0.76908	0.87
D000077602	Tolvaptan	0.569401	0.493592	0.242611	0.853996	0.524009	0.98
C029754	aflatoxin G2	0.569266	0.541316	0.165492	0.512872	0.855496	0.69
C001049	N,N'-dimethylnitrosourea	0.569231	0	0.180792	0.952575	0.949337	0.81
C067940	2,3,3',4,4'-pentachlorobiphenyl	0.569156	0.268535	0.203516	0.769909	0.851845	0.72
C516667	pazopanib	0.568849	0.556341	0.190433	0.705837	0.633577	0.97
D014255	Trichothecenes	0.568645	0.518476	0.146959	0.71869	0.679612	0.98
D014303	Trinitrotoluene	0.56855	0.114886	0.165739	0.939611	0.852559	0.99
C088160	4-amino-2,6-dichlorophenol	0.568497	0.450767	0.320621	0.775645	0.603018	0.66
C459639	erucifoline	0.568117	0.455817	0.293927	0.825077	0.560551	0.49
C009643	valtrates (combination)	0.567979	0.194536	0.130575	0.834682	0.89342	0.76
C553340	BMS-986094	0.56791	0.34681	0.190888	0.634373	0.911056	0.48
C070055	2,3',4,4',5-pentachlorobiphenyl	0.567613	0.375763	0.149087	0.646758	0.889582	0.69
D019826	Cholic Acid	0.567401	0.59423	0.192856	0.712284	0.582961	0.98
D008746	Methylazoxymethanol Acetate	0.567308	0.274996	0.0883916	0.915008	0.751378	0.72
C043114	fosphenytoin	0.567135	0.424113	0.10026	0.837569	0.67316	0.98
C035834	2,3,4,4'5-pentachlorobiphenyl	0.566845	0.242661	0.235947	0.755114	0.868207	0.63
C570209	8-hydroxyefavirenz	0.566825	0.521425	0.148714	0.780405	0.607701	0.77
C031368	sorivudine	0.566312	0.409383	0.125271	0.643015	0.86706	0.9
C028676	4-acetylaminofluorene	0.566286	0.198562	0.231048	0.858103	0.809811	0.76
C000626960	cantharidic acid	0.566066	0.299952	0.232574	0.814994	0.75	0.87
C068874	raltitrexed	0.565922	0.329901	0.141533	0.820091	0.759968	0.88
C009158	CDAA	0.565684	0.408698	0.103155	0.715945	0.803673	0.65
C532390	ciprofloxacin dithiocarbamate	0.565481	0.266019	0.135462	0.882523	0.762911	0.65
C103653	sulforamate	0.56538	0.354366	0.212642	0.81791	0.700234	0.85
D000077204	Temozolomide	0.565295	0.500236	0.19097	0.73559	0.647222	0.99
C073178	coumarin 3,4-epoxide	0.565133	0.579717	0.282053	0.757221	0.5	0.76
D020719	Glucuronides	0.564994	0.631582	0.142904	0.747062	0.527384	0.99
D005641	Tegafur	0.564952	0.328136	0.141947	0.828222	0.75	0.96
C502936	tocilizumab	0.564692	0.552349	0.183366	0.713378	0.619011	0.97
C041198	N-nitrosallyl-2-oxopropylamine	0.564495	0	0.235185	0.951609	0.906531	0.54
D011739	Pyrimethamine	0.564167	0.352052	0.119021	0.870538	0.692485	0.98
C118559	1-bromopropane	0.563803	0.425141	0.158999	0.822395	0.646275	0.89
C080947	N-methyldepsipeptide	0.563388	0.284157	0.223727	0.825839	0.75	0.61
C006698	carbendazim	0.563059	0.362658	0.132884	0.84778	0.693826	0.93
C006648	difebarbamate, febarbamate, phenobarbital drug combination	0.562758	0.41352	0.290223	0.838993	0.572026	0.83
C024302	3-bromocinnamamide	0.562646	0.328652	0.179646	0.964871	0.585913	0.64
C034211	cinnabar	0.562079	0.458384	0.198939	0.817775	0.591647	0.93
C000628864	3EZ, 20Ac-ingenol	0.562029	0.394706	0.163765	0.79034	0.700173	0.75
C024864	metamizole magnesium	0.561744	0.242661	0.151342	0.877219	0.770552	0.94
C526339	chlorotonil A	0.561641	0.271621	0.158355	0.698592	0.916353	0.54
D012977	Sodium Nitrite	0.561432	0.497544	0.149649	0.714085	0.678559	0.99
C415026	bromoxone	0.561365	0	0.202202	0.986725	0.876953	0.77
C013161	N-nitroso(di-n-propyl)amine	0.56111	0.197018	0.128825	0.780967	0.921487	0.75
C002052	quinocycline	0.560988	0.266019	0.240631	0.926141	0.650983	0.74
D008749	Methyldimethylaminoazobenzene	0.560972	0	0.192966	0.995743	0.871175	0.26
C006129	bentazepam	0.560775	0.431913	0.245974	0.82491	0.582905	0.8
D013988	Ticlopidine	0.560714	0.368235	0.220547	0.753884	0.730105	0.97
D037341	Fumonisins	0.56058	0.602554	0.124621	0.644891	0.652274	0.98
C002742	N-nitrosoperhydroazepine	0.560534	0.201715	0.247529	0.885728	0.750663	0.42
C061621	alpha-naphthyl isocyanate	0.560524	0.391457	0.327098	0.906827	0.5	0.71
D002939	Ciprofloxacin	0.560509	0.440359	0.138155	0.851929	0.600417	0.99
C511295	2,2',4,4'-tetrabromodiphenyl ether	0.560421	0.424842	0.175974	0.792113	0.656531	0.87
D009288	Naproxen	0.560356	0.517271	0.149789	0.619081	0.75	0.99
C052590	5-nitro-2-furaldehyde	0.560298	0.163616	0.158189	0.893148	0.825186	0.71
C022838	nickel chloride	0.560232	0.286558	0.143797	0.847184	0.755172	0.96
C009277	sodium arsenate	0.559908	0.41005	0.156564	0.670891	0.800453	0.98
C000615188	Plutonium-240	0.559832	0	0.0809482	0.977638	0.9413	0.76
D013467	Sulindac	0.559793	0.500724	0.15539	0.651987	0.728869	0.98
C408382	diamminebis(ursodeoxycholate(O,O'))platinum(II)	0.559544	0.382533	0.173534	0.839997	0.649108	0.59
C020326	ferric nitrilotriacetate	0.559531	0.559313	0.257989	0.698146	0.571903	0.81
C053598	anacrotine	0.559524	0.417561	0.331788	0.623402	0.751478	0.57
C500085	muraglitazar	0.559198	0.482388	0.206218	0.7817	0.589995	0.82
C052977	ketononestrol aziridine	0.559016	0	0.0700265	0.921544	1	0.33
C106856	alatrofloxacin	0.558956	0.469713	0.262242	0.709237	0.646275	0.68
C031443	N-nitrosobis(2-oxobutyl)amine	0.558895	0	0.128468	0.940674	0.951224	0.54
C519688	XELOX	0.558728	0.454215	0.160462	0.671101	0.75	0.91
D013866	Thioguanine	0.55855	0.548103	0.177124	0.640816	0.677443	0.97
D000069470	Venlafaxine Hydrochloride	0.558546	0.459621	0.155243	0.822912	0.594757	0.99
C040539	1,3-benzodioxole	0.558432	0.346058	0.182134	0.700208	0.817178	0.92
D010416	Pentachlorophenol	0.558424	0.384581	0.186324	0.771646	0.705094	0.97
C516142	flurprimidol	0.558405	0	0.109154	0.965552	0.93429	0.71
C073972	dimethyl mercury	0.558153	0.178778	0.250932	0.930932	0.718361	0.88
C018649	prothionine sulfoximine	0.558126	0.317476	0.111971	0.914079	0.665901	0.8
C487366	1-O-(2-((2',6'-dichlorophenyl)amino)phenylacetyl)glucopyranuronic acid	0.557828	0.56435	0.266011	0.706736	0.548307	0.54
C116926	rofecoxib	0.55763	0.489257	0.136838	0.89403	0.5	0.97
D000077402	Pantoprazole	0.557599	0.454742	0.148375	0.918467	0.504199	0.99
C020237	brusatol	0.557591	0.502745	0.168022	0.827823	0.536991	0.92
C000590846	2,3,5,4'-tetrahydroxystilbene-2-O-beta-D-glucopyranoside	0.557302	0.526866	0.393929	0.615524	0.611201	0.69
C030299	phenylhydrazine	0.556972	0.360405	0.219213	0.750564	0.728826	0.9
C059178	flosulide	0.556908	0	0.120887	0.96556	0.923175	0.54
D005277	Fenfluramine	0.556756	0.303521	0.106203	0.782186	0.809837	0.96
C004861	dipyrandium	0.556531	0	0.19501	0.948436	0.901916	0.52
C025223	1,4-dioxane	0.556222	0.298963	0.154226	0.796148	0.774555	0.97
C045785	4,4'-diaminodiphenyldisulfide	0.556198	0	0.136909	0.970082	0.908157	0.61
C042583	Toxavit	0.556172	0	0.196962	0.991417	0.856705	0.39
C005296	pyrazinoic acid	0.556115	0.457503	0.166449	0.815833	0.589841	0.88
C506217	2-hydrazino-1-methylpyridine	0.55608	0.234907	0.114366	0.972972	0.681218	0.47
C014102	N-methyl-N-nitrosoaniline	0.555899	0.327935	0.172259	0.731434	0.80015	0.69
C522933	Lisosan G	0.555434	0.481658	0.252877	0.889728	0.446193	0.58
C556631	2,4-diene-valproic acid	0.555339	0.662343	0.262496	0.586207	0.563891	0.62
C014795	retronecine	0.554635	0.625298	0.211779	0.710035	0.5	0.75
C008837	phenprobamate	0.554595	0.354769	0.169559	0.751535	0.75	0.86
C023378	anhydrocyprinol	0.554363	0.446476	0.26584	0.610873	0.75	0.43
D024841	Fluoroquinolones	0.554361	0.467286	0.108688	0.887745	0.530887	0.99
D000077150	Oxaliplatin	0.554207	0.571077	0.152742	0.679045	0.613229	0.99
C015453	pirozadil	0.554203	0	0.211869	0.954522	0.879254	0.66
C076994	perfluorooctane sulfonic acid	0.554162	0.512578	0.190087	0.684037	0.647909	0.91
C031225	2,2'-diaminodiphenyldisulfide	0.554089	0	0.251488	0.985055	0.828513	0.63
C000615196	Curium-244	0.553963	0	0.0987001	0.990883	0.898636	0.5
D001975	Bromotrichloromethane	0.553702	0.510443	0.368666	0.6137	0.629482	0.74
C065925	flurenizid	0.553607	0	0.209779	0.947018	0.885716	0.68
D005690	Galactose	0.553472	0.45451	0.11349	0.726553	0.699342	0.99
C464660	obeticholic acid	0.553227	0.6496	0.319194	0.627099	0.5	0.95
C064961	dihydromicrocystin LR	0.553102	0.426523	0.156856	0.538442	0.892463	0.71
C031405	N-nitromorpholine	0.55305	0.291254	0.129047	0.871909	0.707989	0.69
C040189	mercuric cyanide	0.55303	0	0.161462	0.977802	0.877074	0.84
C582435	pembrolizumab	0.552013	0.576703	0.159358	0.775665	0.5	0.97
C018834	aristolic acid	0.551929	0	0.253742	0.858554	0.946327	0.79
C028132	N-nitrosomethyl-2-hydroxypropylamine	0.551599	0	0.220968	0.820112	1	0.63
C037573	oxymatrine	0.55141	0.522033	0.199187	0.687535	0.620776	0.94
C094277	violuric acid	0.551407	0	0.149773	0.974184	0.880855	0.65
C473027	GW 3965	0.551335	0.440629	0.11805	0.829126	0.600892	0.7
C422703	4-aminophthalhydrazide	0.551237	0	0.151212	0.981652	0.872071	0.45
C010240	6-methylthiopurine	0.551156	0.65184	0.165805	0.694302	0.5	0.82
C042705	pegaspargase	0.551145	0.50692	0.202026	0.737066	0.584008	0.96
C059873	sulfamethoxazole hydroxylamine	0.551021	0.438146	0.256399	0.795583	0.566645	0.77
D000069348	Quetiapine Fumarate	0.550946	0.424403	0.196173	0.704413	0.701408	0.99
C052880	GLA 40	0.550923	0	0.13638	0.980284	0.879759	0.77
C033012	T-340	0.55051	0	0.133131	0.914553	0.945666	0.56
C007741	fluoroacetamide	0.550487	0.142236	0.291514	0.97679	0.661923	0.82
C009536	1,2,3-trichloropropane	0.550438	0.347697	0.243414	0.693443	0.763686	0.73
D005227	Fatty Acids	0.550168	0.632596	0.1501	0.593728	0.624216	0.99
C028319	2,3-dihydro-2-(N(7)-guanyl)-3-hydroxyaflatoxin B1	0.549946	0.165577	0.171642	0.748601	0.924814	0.43
C001898	tripdiolide	0.549552	0.49108	0.131683	0.788835	0.577674	0.52
C009914	N-nitrosomethyldodecylamine	0.549456	0	0.216401	0.854833	0.960063	0.43
C084459	microcystin LY	0.54933	0.565656	0.230055	0.583618	0.658353	0.92
C040533	trimethyltin chloride	0.549091	0.309554	0.234558	0.854442	0.640544	0.91
C028354	aconiazide	0.548777	0	0.276757	0.958787	0.823554	0.64
C063383	N-nitrosopropoxur	0.548763	0	0.136454	0.936962	0.915481	0.5
C036116	desethylamiodarone	0.548375	0.453004	0.175323	0.724048	0.6546	0.86
C034065	medifoxamine	0.548071	0.32378	0.161316	0.576835	0.936975	0.65
C008590	necic acid	0.547996	0.619855	0.307521	0.518393	0.625977	0.52
C434649	4-chloro-3-sulfamoyl-benzenecarboxamide	0.547847	0	0.179918	0.962126	0.86538	0.54
C454647	ciguatoxin 1B (CTX 1B)	0.547767	0.200862	0.102732	0.947545	0.717411	0.84
C004450	azidoamphenicol	0.547696	0.255861	0.145016	0.911723	0.676844	0.78
C471110	DP-VPA	0.547594	0	0.137042	0.91106	0.937	0.81
C016805	tris(1,3-dichloro-2-propyl)phosphate	0.547466	0.351557	0.159797	0.822727	0.66195	0.75
C526898	icariside I	0.547401	0.367213	0.148411	0.852414	0.622071	0.77
C006780	bisphenol A	0.54736	0.490871	0.156825	0.750247	0.596228	0.98
D003024	Clozapine	0.547197	0.410013	0.178779	0.730745	0.685044	0.99
D009762	o-Aminoazotoluene	0.546888	0.229345	0.222181	0.923813	0.649859	0.68
D000077156	Gefitinib	0.546542	0.511421	0.217634	0.663754	0.628905	0.98
C492352	((Dha)7)-microcystin-RR	0.545986	0.395437	0.114098	0.572807	0.885658	0.52
C055871	benoxaprofen glucuronide	0.545967	0	0.225974	0.925827	0.872071	0.33
D000077431	Oxaprozin	0.545788	0.344319	0.168238	0.819871	0.66195	0.94
D000072376	Oxysterols	0.545712	0.475765	0.119454	0.700528	0.673972	0.99
D000077300	Bosentan	0.545475	0.557361	0.218907	0.742349	0.5	0.97
C117715	5-hydroxydiclofenac	0.545317	0.548589	0.231927	0.690198	0.553858	0.57
C018336	indicine	0.545231	0.492569	0.15241	0.76839	0.571144	0.62
C556348	FB2 compound	0.545205	0.260904	0.183582	0.792975	0.762547	0.54
C519644	4-aminoacetanilide	0.545045	0	0.168576	0.823369	1	0.62
C023650	aniline	0.545	0.424709	0.171799	0.735835	0.661056	0.99
C025256	nonylphenol	0.544905	0.442295	0.109014	0.73311	0.677255	0.96
C011597	amineptin	0.544772	0.421271	0.154859	0.757018	0.650983	0.84
D014238	Trichloroacetic Acid	0.544262	0.580432	0.091654	0.688943	0.589715	0.99
C055903	1-cyano-2-hydroxy-3-butene	0.544167	0.356105	0.3354	0.722429	0.658353	0.55
D003609	Dactinomycin	0.544091	0.329148	0.163196	0.794092	0.69948	0.98
C056295	nafagrel	0.544035	0	0.148784	0.988081	0.841647	0.53
C012982	flutiorex	0.543712	0	0.258516	0.942952	0.830782	0.58
C570114	CCL 34	0.543561	0	0.160051	0.848581	0.973859	0.67
C000593863	12-hydroxynevirapine sulfate	0.543542	0.566927	0.255693	0.707623	0.5	0.69
C012376	1'-hydroxysafrole	0.543475	0.507289	0.220904	0.753449	0.530971	0.83
D009793	Ochratoxins	0.543398	0.591989	0.187982	0.593944	0.621969	0.98
C020804	succinylacetone	0.543374	0.330796	0.181824	0.828186	0.651916	0.9
C521602	4-nitrophenyl phosphorothioate	0.542663	0.379932	0.225683	0.78545	0.621095	0.69
C000627876	RAD140	0.542051	0.464257	0.140482	0.612679	0.75	0.98
C010355	toxohormone	0.541763	0	0.160159	0.958415	0.857675	0.42
D008777	Methyltestosterone	0.541736	0.374588	0.109378	0.767907	0.698893	0.99
C020796	propylnitrosourea	0.541729	0	0.225531	0.963722	0.819564	0.73
C059794	australine	0.541337	0.253148	0.123905	0.934253	0.645326	0.51
C035920	N-nitroso-1,3-oxazolidine	0.541232	0	0.233726	0.901498	0.87595	0.64
D002330	Carmustine	0.540735	0.449427	0.160923	0.716144	0.64654	0.99
C434604	pentyl-4-yn-valproic acid	0.540563	0	0.178657	0.904609	0.898033	0.48
D006826	Hycanthone	0.540557	0.349925	0.135304	0.760008	0.714365	0.88
D000068677	Sildenafil Citrate	0.540498	0.468165	0.134255	0.782287	0.574165	0.99
D002728	Chlorohydrins	0.540286	0.212909	0.123364	0.877523	0.738887	0.97
C422415	farglitazar	0.5401	0.501809	0.134762	0.75469	0.56647	0.61
C002439	chloro-K	0.539874	0	0.150364	0.917945	0.896432	0.73
C540320	aristololactam-I	0.539869	0.343279	0.253567	0.545456	0.874023	0.6
C002744	3-nitrotyrosine	0.539769	0.512499	0.138263	0.668942	0.638618	0.9
D014302	Trinitrobenzenesulfonic Acid	0.539525	0.456203	0.238391	0.612023	0.700916	0.67
D044005	Tetrahydroisoquinolines	0.539512	0.264906	0.114573	0.933297	0.632802	0.98
D013956	Antithyroid Agents	0.539439	0.260414	0.2113	0.92202	0.599953	0.99
C054277	aristolochene	0.539368	0.200862	0.119021	0.910569	0.716847	0.83
C075663	endosulfine	0.539368	0	0.0740825	0.980233	0.870514	0.59
D013658	Taurolithocholic Acid	0.539322	0.548753	0.238831	0.613072	0.606386	0.67
C008125	ingenol	0.539303	0.268819	0.112964	0.889099	0.67316	0.96
C114719	4-thiouracil	0.538731	0	0.0999245	0.978601	0.856997	0.91
C000615191	Plutonium-244	0.538354	0	0.094204	0.947554	0.889582	0.64
C000614377	LY2881835	0.537988	0.484602	0.166814	0.857824	0.457126	0.7
D017374	Paroxetine	0.537365	0.438321	0.116012	0.797357	0.587094	0.99
C000628487	acrizanib	0.537288	0.284157	0.122413	0.786416	0.748728	0.84
C038376	nickel arsenide	0.537255	0.20686	0.195485	0.831816	0.743975	0.74
C098165	9-oxo-10,11-dehydroagerophorone	0.537155	0.543938	0.26072	0.659005	0.546738	0.49
D013413	Sulfadoxine	0.537051	0.292755	0.107181	0.783334	0.75	0.99
C032739	aroclor 1221	0.536803	0.223451	0.199837	0.848682	0.706759	0.64
D001379	Azathioprine	0.536689	0.569578	0.207551	0.617895	0.587161	0.99
D014280	Triglycerides	0.536505	0.641178	0.155636	0.578989	0.579784	0.99
C000621651	CCT251236	0.536124	0	0.164561	0.959496	0.834658	0.39
D013417	Sulfameter	0.536111	0.135768	0.134694	0.923272	0.75	0.8
C475261	pyrrolo(3,2-c)pyridine	0.535987	0.190064	0.0916917	0.908274	0.731769	0.69
C000620895	azaaurone	0.535528	0.434575	0.217119	0.817652	0.51356	0.76
C039001	N-nitrosothioproline	0.535452	0	0.222104	0.93777	0.825261	0.67
C551532	12-mesyloxynevirapine	0.535328	0.61112	0.268567	0.628244	0.5	0.45
C502851	quinocetone	0.535271	0.43059	0.286022	0.672894	0.626953	0.57
C000612853	glecaprevir	0.535206	0.412371	0.175144	0.752183	0.621095	0.94
D000069347	Erlotinib Hydrochloride	0.535155	0.523348	0.193193	0.748627	0.504471	0.98
C021111	2,6-dimethyldinitrosopiperazine	0.534994	0	0.263904	0.921518	0.819011	0.58
D019311	Staurosporine	0.534988	0.355239	0.0888472	0.836112	0.636685	0.96
C512010	bromophycolide A	0.534771	0.224483	0.234051	0.959277	0.570912	0.66
C036669	alpha-acetoxy-N-nitrosopyrrolidine	0.534663	0.209554	0.136934	0.694825	0.898477	0.44
D005960	Glucosides	0.534634	0.492973	0.161763	0.797362	0.5	0.99
C032187	thiobenzamide-S-oxide	0.534331	0.53217	0.289345	0.535873	0.657444	0.47
D009543	Nifedipine	0.534244	0.363766	0.089623	0.907778	0.553499	0.99
C034271	5-hydroxydantrolene	0.53421	0.277643	0.181659	0.751262	0.75	0.87
C073631	6-hydroxy-N-methyl-3,4-methylenedioxyamphetamine	0.533854	0	0.152597	0.94202	0.85017	0.81
D013311	Streptozocin	0.533837	0.640715	0.153677	0.561931	0.588944	0.97
C017985	progabide	0.533815	0.124966	0.143769	0.921501	0.75	0.83
C060320	6-phenylthiouracil	0.533783	0.218191	0.146802	0.936105	0.640544	0.87
D000068338	Everolimus	0.533647	0.518357	0.11829	0.630892	0.659372	0.99
C411644	trizol	0.533617	0.540268	0.0783375	0.750095	0.538126	0.95
C510884	acetylisoniazid	0.533574	0.626832	0.247451	0.51068	0.60627	0.88
C586942	zederone	0.533562	0.442329	0.237984	0.755223	0.550922	0.45
C042601	N-methyl-3,4-methylenedioxyphenylisobutylamine	0.533526	0	0.192345	0.910173	0.860996	0.75
C049948	CCI 103F	0.533285	0	0.112761	0.893898	0.916218	0.43
C403611	BBR 3571	0.533172	0	0.105048	0.965373	0.848204	0.44
D000639	Amitriptyline	0.532976	0.438685	0.12746	0.662246	0.700755	0.99
C576827	5-fluoro-2'-deoxyuridine	0.532956	0.305875	0.110743	0.789676	0.714422	0.91
C054996	5-hydroxypyrazinoic acid	0.53286	0.509919	0.254176	0.708142	0.519861	0.55
C532841	5-ketoclomazone	0.532824	0	0.238495	0.914577	0.831059	0.47
D016572	Cyclosporine	0.532692	0.598544	0.169809	0.680974	0.5	0.99
C117290	1,1-dichloroethylene epoxide	0.532683	0.35866	0.272391	0.681143	0.688392	0.54
C087322	DAC 1	0.532608	0	0.225383	0.856928	0.894509	0.64
C412666	halichlorine	0.532472	0	0.0919527	0.921891	0.895785	0.62
C028982	sodium chromate(VI)	0.532406	0.178318	0.144756	0.867121	0.745604	0.89
C043680	ptaquiloside	0.531942	0.313397	0.18615	0.883662	0.571664	0.85
C497385	thallium(III) hydroxide	0.531896	0.341755	0.16524	0.765587	0.671674	0.7
C000625131	pyrazolo(3,4-d)(1,2,3)triazine	0.531886	0.362699	0.155272	0.843319	0.577946	0.72
C477371	locked nucleic acid	0.531794	0.405574	0.0878143	0.799187	0.612611	0.99
C411319	kurarinone	0.531789	0.435918	0.185801	0.667529	0.664913	0.8
C038055	N-nitrosomethyl-N-propylamine	0.531737	0	0.255855	0.769292	0.963858	0.69
C492081	2-acetylbenzothiophene	0.531663	0.533902	0.139381	0.580783	0.676446	0.59
C448623	pipermethystine	0.531508	0.730458	0.369342	0.414638	0.53051	0.52
C100105	2,7-diacetylaminofluorene	0.53137	0.185814	0.254894	0.699507	0.847028	0.65
C066444	cocaethylene	0.531319	0.359356	0.128177	0.846941	0.58923	0.91
D008694	Methamphetamine	0.531201	0.388041	0.18648	0.618299	0.759623	0.99
D003078	Colchicine	0.530806	0.452104	0.122197	0.844619	0.5	0.99
C000615141	Polonium-210	0.530787	0.0174887	0.106207	0.787162	1	0.94
C052585	4-(N,N)-dimethylaminoazobenzene-4'-sulfonyl hydrazine	0.530751	0	0.17969	0.978716	0.789069	0.28
D004997	Ethinyl Estradiol	0.530722	0.457697	0.17001	0.766367	0.548457	0.99
C018431	clobuzarit	0.530518	0	0.23481	0.838427	0.900983	0.68
C017327	formylhydrazine	0.530483	0	0.178181	0.965782	0.801819	0.63
C016575	3,4-methylenedioxyphenethylamine	0.53048	0	0.165118	0.939602	0.834519	0.98
C026099	nitrosochloramphenicol	0.530466	0.265324	0.260624	0.831172	0.629824	0.59
D011345	Fenofibrate	0.530465	0.584451	0.232573	0.635044	0.520846	0.98
C005202	N-methyl-4-aminoazobenzene	0.530218	0.172399	0.258523	0.903121	0.650983	0.64
C005533	4-hydroxylaminobenzenesulfonamide	0.530168	0	0.15603	0.958104	0.819468	0.47
C573694	bromuconazole	0.529912	0.437142	0.381829	0.664443	0.562193	0.74
C501582	pyrifenox	0.529876	0	0.157449	0.900109	0.875733	0.75
C070519	halichondrin B	0.529338	0.372029	0.0894635	0.822608	0.613315	0.95
C037350	rifamycin O	0.529318	0	0.248939	0.978144	0.75	0.94
C461063	telapristone acetate	0.529287	0.409812	0.111878	0.879281	0.507472	0.88
C047043	2-acetylaminofluorene-N-sulfate	0.529128	0.388382	0.163885	0.776949	0.604674	0.44
C000591459	4-nitropyrrole	0.528926	0.299055	0.128429	0.863948	0.624023	0.75
C076335	microcolin A	0.528744	0	0.188012	0.89618	0.860418	0.72
C044779	4-(N-nitroso-N-methylamino)butyric acid	0.52865	0	0.129797	0.866498	0.918878	0.62
C112072	kevloc	0.528576	0	0.0616756	0.940272	0.878905	0.54
D005632	Fructose	0.528163	0.552251	0.187361	0.596059	0.60658	0.99
C043597	4'-bromophenacyl triflate	0.528037	0	0.109218	0.869532	0.92399	0.63
D010168	Palmitates	0.52752	0.507464	0.16666	0.659994	0.59553	0.95
C032793	arsenous acid	0.527448	0.291867	0.191935	0.783442	0.674789	0.92
C032284	fructose-1-phosphate	0.527267	0.350876	0.164351	0.768963	0.64342	0.95
C442156	oxyphenamone	0.527121	0	0.183602	0.922064	0.831059	0.73
C013279	3,4,3',4'-tetrachloroazobenzene	0.527048	0.259171	0.185383	0.877551	0.615254	0.47
C078330	alpha-acetoxy-N-nitrosopiperidine	0.527019	0.271621	0.13308	0.658866	0.847538	0.46
C026398	dictamnine	0.526822	0.430152	0.23325	0.700465	0.596633	0.86
D005230	Fatty Acids, Nonesterified	0.526707	0.583959	0.175347	0.543011	0.62883	0.99
C049137	salinazid	0.526602	0	0.181203	0.968198	0.78431	0.5
D019438	Ritonavir	0.526566	0.630443	0.135491	0.585013	0.55978	0.98
C071256	5-(aziridin-1-yl)-4-hydroxylamino-2-nitrobenzamide	0.526366	0.3192	0.171745	0.836316	0.600892	0.57
C120400	CR 6	0.526255	0.228202	0.0959112	0.907382	0.658353	0.9
C029663	cadmium oxide	0.526094	0.319973	0.139991	0.701361	0.75	0.92
C415964	5-bromo-2-fluoropyridine	0.526091	0.271621	0.110837	0.927117	0.587161	0.53
C010227	flutonidine	0.526076	0	0.103299	0.959412	0.830205	0.62
C091208	5-hydroxyvalproate	0.526011	0.388382	0.273746	0.700586	0.615196	0.77
C000543	cyclopiazonic acid	0.525933	0.358371	0.106905	0.77948	0.649462	0.92
C055157	N-nitrosomethyl-(2-hydroxyethyl)amine	0.525771	0	0.191894	0.840275	0.903976	0.68
C042600	3,4-methylenedioxyphenylisobutylamine	0.52557	0.201715	0.110207	0.916398	0.666279	0.72
C039353	dihydroxyethyldithiocarbamate	0.525502	0	0.207972	0.73527	1	0.43
C104539	2,6-dithiouric acid	0.52542	0.384454	0.184494	0.819029	0.543238	0.68
C491509	decabromodiphenyl ethane	0.525243	0.364418	0.140431	0.819196	0.584519	0.72
D004986	Ether	0.525049	0.561812	0.11871	0.716505	0.5	0.99
C499931	3-nitropropanol	0.525026	0	0.272464	0.948279	0.75308	0.69
C037578	10-hydroxyochratoxin A	0.524969	0.474147	0.19904	0.685044	0.578682	0.72
C000614104	2-(pyrrolidine-1-yl)methyl-3-oxoolean-12-en-28-oic acid	0.52481	0.291254	0.18547	0.814228	0.638618	0.46
C071252	hydroxydanaidal	0.524632	0.341755	0.166946	0.845274	0.56571	0.58
C000594389	atezolizumab	0.524547	0.551251	0.172426	0.621743	0.576707	0.96
C007737	fluoranil	0.524365	0	0.108318	0.869168	0.91195	0.72
C040413	sulfix 6	0.524335	0	0.0794725	0.971409	0.824027	0.46
C501413	tesaglitazar	0.524292	0.488818	0.169594	0.761407	0.5	0.74
C036558	niadenate	0.524271	0	0.266453	0.929344	0.772377	0.44
C014037	1'-hydroxyestragole	0.52423	0.497186	0.265946	0.665907	0.538739	0.77
D009532	Nickel	0.524097	0.340249	0.0993412	0.757887	0.686535	0.96
C081587	strontium ranelate	0.523848	0.204655	0.127138	0.888648	0.676596	0.94
C108285	N-nitroso-N-methyldodecylamine	0.523847	0	0.195355	0.735788	1	0.46
C528564	4-(4-(bis(4-fluorophenyl)methyl)piperazin-1-ylbut-2-enyloxy)acetic acid	0.523682	0.341755	0.193136	0.836833	0.55773	0.56
C047703	taxine	0.5235	0.262261	0.184336	0.977822	0.5	0.97
D005472	Fluorouracil	0.52324	0.555936	0.140048	0.55627	0.649108	0.99
D000077410	Aluminum Chloride	0.523018	0.553395	0.166633	0.693852	0.5	0.99
C086748	SDPNFLRFamide	0.52275	0	0.0720322	0.88166	0.91195	0.36
C434247	diphenylditelluride	0.522695	0.366644	0.155695	0.777404	0.607537	0.56
D010653	Phenylbutazone	0.522661	0.32586	0.182136	0.705048	0.707337	0.97
C110815	artemisinin G	0.52258	0.341755	0.180477	0.767158	0.62988	0.86
C027309	3,4,5,3',4',5'-hexachlorobiphenyl	0.522156	0.278895	0.15043	0.659965	0.813472	0.58
D008727	Methotrexate	0.521883	0.632337	0.202726	0.533337	0.559553	0.99
D002518	Ceramides	0.521836	0.521912	0.136234	0.667992	0.568405	0.99
C038372	2,4,5,3',4',5'-hexachlorobiphenyl	0.521815	0.306824	0.290943	0.659387	0.71467	0.64
C002344	6-methylthiopurine ribonucleoside-5'-phosphate	0.521812	0.563535	0.138835	0.670445	0.522944	0.5
C041104	dimethyl protoporphyrin IX	0.521654	0.12568	0.083708	0.77157	0.886685	0.88
C005748	synthalin A	0.521515	0.329491	0.125203	0.897633	0.535578	0.78
C017238	diisopropylnitrosamine	0.521457	0	0.247689	0.793812	0.907444	0.76
D010269	Paraquat	0.521307	0.517141	0.191855	0.516384	0.695122	0.99
C080556	fellutamide A	0.521142	0	0.107965	0.902363	0.867652	0.84
C094969	aminodantrolene	0.521138	0.450514	0.211414	0.645151	0.62261	0.81
D000099	Acetoxyacetylaminofluorene	0.521137	0.088436	0.109547	0.751121	0.929649	0.45
C108036	4'-hydroxydiclofenac	0.520716	0.509355	0.171653	0.64769	0.579633	0.67
C000613976	capmatinib	0.520661	0.366934	0.172692	0.816368	0.552666	0.88
C038526	N-nitroso-(2,2,2-trifluoroethyl)ethylamine	0.520638	0	0.219565	0.71245	1	0.51
C560597	withanone	0.520477	0.463807	0.161657	0.649104	0.627929	0.95
C117276	N-acetyl-3-O-methyldopamine	0.520348	0.266019	0.18857	0.783659	0.677255	0.78
C092284	HL 004	0.520328	0	0.143132	0.890292	0.859288	0.43
C049073	droxicam	0.520282	0.302815	0.251727	0.642309	0.75	0.61
C068040	quinone methide	0.520276	0.36178	0.164785	0.780565	0.596228	0.88
C065685	microcystin YR	0.520116	0.445224	0.176365	0.500657	0.786341	0.83
C045651	epigallocatechin gallate	0.520077	0.630794	0.13104	0.610287	0.513666	0.99
D008558	Melphalan	0.520042	0.461211	0.116641	0.664566	0.636051	0.98
C000601824	deoxynivalenol-15-sulfate	0.519978	0.401594	0.2782	0.653251	0.625977	0.41
C005445	triphenyl phosphate	0.519786	0.364202	0.15336	0.77546	0.602911	0.9
D019216	Metals, Heavy	0.519745	0.132148	0.17916	0.739169	0.85821	0.8
C013168	olaquindox	0.519683	0.289179	0.178021	0.765808	0.674894	0.77
C006633	arsine	0.519663	0.28784	0.212452	0.864203	0.560551	0.97
D010622	Phencyclidine	0.519624	0.253496	0.104597	0.81108	0.70181	0.99
C017680	propylurea	0.519451	0	0.130296	0.930988	0.821942	0.72
C030062	estragole-2',3'-oxide	0.519412	0.366337	0.224088	0.651692	0.687869	0.55
C565846	Copper Toxicosis, Idiopathic	0.519272	0.0641371	0.082173	0.812182	0.900047	0.8
C077088	N-hydroxy-2-amino-3,8-dimethylimidazo(4,5-f)quinoxaline	0.519081	0.333511	0.177855	0.716061	0.678283	0.64
C435264	garcimangosone D	0.518966	0	0.169307	0.928056	0.803673	0.63
D013424	Sulfanilamides	0.51887	1.11409e-11	0.0310399	0.925525	0.875	0.98
C028801	chromium trioxide	0.518794	0.225199	0.194159	0.781059	0.712442	0.95
C557898	gamitrinib-G4	0.518754	0	0.156358	0.939745	0.797713	0.38
C034559	2,3,4,5,3',4',5'-heptachlorobiphenyl	0.518693	0.151955	0.212489	0.787333	0.769891	0.51
D008769	Methylnitronitrosoguanidine	0.51857	0.33473	0.1522	0.879297	0.524869	0.59
D016642	Bupropion	0.518474	0.461538	0.186993	0.735698	0.523926	0.99
D002756	Cholagogues and Choleretics	0.518281	0.277159	0.289014	0.743209	0.649108	0.99
C085516	ulapualide A	0.518276	0.310746	0.112937	0.908593	0.538158	0.6
C089294	cereulide	0.517914	0.271697	0.123969	0.841316	0.637702	0.87
D005098	Exotoxins	0.517913	0.114478	0.255732	0.82035	0.75	0.9
C498329	17alpha-acetoxy-3beta-butanoyloxy-6-methyl-pregna-4,6-dien-20-one	0.517642	0.251221	0.14641	0.863597	0.623723	0.41
C412815	GW 4064	0.517526	0.575148	0.272584	0.599902	0.5	0.8
C447862	clofencet	0.5174	0	0.135716	0.899465	0.843576	0.54
C000241	carbanolate	0.517156	0	0.213152	0.953469	0.75	0.51
C425931	GW 501516	0.516956	0.463136	0.159935	0.706655	0.559587	0.93
D010545	Peroxides	0.516935	0.556615	0.198754	0.601661	0.551618	0.99
C093681	isodialuric acid	0.516895	0	0.138139	0.904666	0.835396	0.67
C032861	1-(2-(3-methyl-5-benzyloxyindolyl)carbonyl)-2-isopropyl hydrazide	0.516865	0	0.149211	0.933969	0.800453	0.39
C035934	dauricine	0.516455	0.333405	0.158002	0.80779	0.587396	0.83
D012834	Silver	0.516443	0.44695	0.0861811	0.712271	0.605239	0.98
D017291	Clarithromycin	0.516405	0.487827	0.118966	0.736771	0.523337	0.99
C041594	4-nonylphenol	0.516308	0.401161	0.126573	0.741738	0.600892	0.87
C030090	phosphoramide mustard	0.516183	0.458833	0.157171	0.677574	0.591647	0.97
C010902	decabromobiphenyl ether	0.516177	0.366195	0.151139	0.733999	0.630855	0.89
C015316	lanostenol	0.516122	0.219335	0.0956145	0.850556	0.688729	0.7
C045999	15-hydroxycyproterone acetate	0.516049	0	0.207846	0.952248	0.75	0.84
D045785	Diterpenes, Clerodane	0.515711	0.412822	0.142844	0.723495	0.597249	0.95
C002860	flavipucine	0.515598	0	0.161256	0.92331	0.800655	0.41
C576049	thiomuracin A	0.515575	0.328634	0.181128	0.885314	0.5	0.5
C031209	Triethyltin sulfate	0.515567	0.157745	0.219204	0.941547	0.595591	0.7
C023666	pyridine	0.51549	0.426815	0.130099	0.726967	0.585384	0.99
C028133	N-nitrosomethyl-2-oxopropylamine	0.515415	0	0.211901	0.786945	0.911056	0.61
C101329	2',3'-dideoxycytidine monophosphate	0.515403	0.341755	0.137016	0.909467	0.48418	0.76
D009822	Oils, Volatile	0.515133	0.619859	0.114784	0.611497	0.514218	0.95
D002241	Carbohydrates	0.514743	0.563088	0.100952	0.688038	0.5	0.99
C504858	trans-(PtCl2(NH3)(thiazole))	0.514663	0.291254	0.134516	0.854756	0.58805	0.59
D000077588	Deferasirox	0.51463	0.468448	0.187477	0.636258	0.602761	0.99
D017976	Phosphorus Acids	0.514468	0.0289193	0.144064	0.953845	0.745843	0.97
D000075182	Agent Orange	0.514342	0.312207	0.144925	0.733532	0.681994	0.99
D013197	Stanozolol	0.514185	0.474404	0.100033	0.678094	0.597134	0.98
C048856	permanganic acid	0.514009	0.169264	0.105246	0.926092	0.651052	0.95
C028423	Salazopyrine	0.513998	0.267434	0.247091	0.793729	0.614284	0.96
C068447	dihydrotetramethylrosamine	0.513851	0	0.214042	0.893592	0.797865	0.66
C574537	tacrine-6-ferulic acid	0.513828	0.547524	0.194965	0.545815	0.607578	0.48
C532951	pyriprole	0.513785	0	0.322079	0.637209	1	0.75
C012563	sulfohydrazide	0.513767	0	0.128217	0.881298	0.852778	0.66
C047386	desethylamodiaquine	0.513614	0.450223	0.174477	0.625442	0.634746	0.86
C000615189	Plutonium-241	0.51361	0	0.0316024	0.972983	0.80885	0.79
C079280	E021	0.513499	0	0.141574	0.90036	0.826099	0.5
C028356	lead tetroxide	0.513495	0.193485	0.192973	0.611934	0.895326	0.81
D000404	Ajmaline	0.513079	0.172645	0.11418	0.851242	0.714798	0.94
D003622	Dapsone	0.513041	0.457892	0.19161	0.626692	0.615254	0.99
C508216	methylenedinitramine	0.512998	0	0.164839	0.928567	0.784505	0.52
C007901	halopropane	0.512829	0	0.191868	0.812939	0.886029	0.7
C040235	Ketac-cem	0.512781	0	0.092408	0.837472	0.911056	0.69
C041456	dansylgalactosamine	0.512584	0	0.155319	0.870158	0.846228	0.67
D001393	Azoles	0.512491	0.573062	0.128693	0.604323	0.551988	0.99
C013099	mancozeb	0.512413	0.399349	0.125308	0.738011	0.59343	0.98
C032519	pyrrolidine	0.512335	0.358059	0.103694	0.854962	0.528306	0.94
D010634	Phenobarbital	0.512006	0.605063	0.257904	0.500247	0.557758	0.99
C576288	(E)-3-(2,4 dihydroxybenzylidene)pyrrolidine-2,5-dione	0.511919	0.260781	0.141893	0.815616	0.644374	0.52
D000077485	Meglumine Antimoniate	0.511691	0.416598	0.156905	0.72181	0.574059	0.95
C007164	cumene hydroperoxide	0.511643	0.449975	0.1229	0.779324	0.5	0.89
C489707	2',3',4',5'-tetrahydroxystilbene-2-O-beta-D-glucoside	0.511573	0.548957	0.179727	0.561844	0.589841	0.77
C026168	pyrrolcholine	0.511465	0	0.109163	0.857757	0.87779	0.61
C466858	ciguatoxin 3C	0.511321	0	0.181655	0.944633	0.754164	0.63
D002746	Chlorpromazine	0.511233	0.424816	0.15677	0.63249	0.653622	0.99
C087667	2,3,3',4,4',5-hexachlorobiphenyl	0.510971	0.346651	0.204583	0.534414	0.805043	0.71
D008775	Methylprednisolone	0.510874	0.500164	0.144037	0.665569	0.550307	0.99
C400941	EM 2487	0.510865	0	0.183412	0.915369	0.780952	0.37
D019469	Indinavir	0.51086	0.554418	0.123555	0.516459	0.655356	0.97
C000625836	HFPO4 compound	0.510801	0.35866	0.328118	0.663767	0.601318	0.56
C016782	tetrakis(acetoxymercuri)methane	0.510636	0	0.115994	0.832954	0.896275	0.69
C035196	cadmium nitrate	0.510309	0.151179	0.161211	0.747389	0.806909	0.9
C047867	prolame	0.510293	0.25639	0.0874535	0.97032	0.51559	0.57
C003087	febarbamate	0.510229	0.414497	0.116429	0.813091	0.5	0.69
C573365	N-methyl-N-phenyl-hydrazine	0.510209	0	0.187122	0.92904	0.763133	0.53
C107911	barakol	0.509997	0.38286	0.189285	0.7042	0.603288	0.6
C051741	trachelanthamidine	0.509979	0.327582	0.210251	0.693501	0.658718	0.5
D035923	Hepatitis delta Antigens	0.509945	0	0.115063	0.925076	0.802202	0.89
C005223	methyleugenol	0.509851	0.449591	0.213257	0.728261	0.5	0.86
C502716	isocephaeline	0.509688	0.260781	0.205454	0.703487	0.716914	0.42
C578180	64Cu-DOTA-rituximab	0.509588	0	0.12994	0.950912	0.767678	0.94
C005438	phosphoramide	0.509427	0.484168	0.0870349	0.710595	0.544715	0.81
C036718	8-hydroxynorcocaine	0.509164	0.578733	0.273279	0.47102	0.595682	0.62
D002084	Butylated Hydroxytoluene	0.509101	0.560399	0.0866791	0.678115	0.5	0.99
C052981	wilforlide A	0.509002	0.473448	0.21353	0.668001	0.533294	0.76
C015394	N-nitrosoatrazine	0.508957	0.35866	0.249413	0.728627	0.569355	0.54
C030984	pyrene	0.508939	0.437817	0.125792	0.667258	0.613315	0.98
C022569	4-acetoxy-4-androstene-3,17-dione	0.508903	0.231286	0.138543	0.739558	0.741044	0.63
C017984	progabide acid	0.508803	0	0.120221	0.95125	0.769451	0.69
C045280	N-nitrodibutylamine	0.508615	0	0.248433	0.912944	0.742991	0.62
C014836	sulfonazo III	0.508538	0	0.136458	0.895909	0.815746	0.66
C429965	deoxyamphimedine	0.508525	0	0.261031	0.952451	0.696871	0.51
C501635	FRP-170	0.508504	0	0.0617007	0.846999	0.901916	0.48
C111968	colchicide	0.508212	0.299055	0.181168	0.828265	0.560837	0.59
D000077341	Lapatinib	0.508128	0.541582	0.165471	0.654132	0.5	0.98
C222012	nitrofurylacrylic acid	0.508115	0	0.172748	0.859249	0.83278	0.57
D008713	Methimazole	0.507989	0.537356	0.26109	0.61006	0.5	0.97
C000615496	Yttrium-90	0.507917	0.571101	0.0707061	0.671256	0.5	0.99
C115958	berberrubine	0.507906	0.430853	0.137533	0.728671	0.549382	0.8
C000622691	pibrentasvir	0.507808	0.389472	0.12803	0.718892	0.604948	0.84
C043247	3-acetyldeoxynivalenol	0.507685	0.47667	0.0686518	0.63602	0.62988	0.74
C035061	triptophenolide	0.507379	0.392689	0.120931	0.82267	0.5	0.53
C080863	CI 986	0.507229	0.317476	0.203495	0.795543	0.560535	0.56
D014204	Trenbolone Acetate	0.506713	0.286225	0.0773932	0.688985	0.759589	0.98
C045626	Nyquil	0.506637	0.370964	0.29972	0.752404	0.5	0.99
C010229	4,4'-methylene bis(2-methylaniline)	0.506579	0	0.161248	0.812522	0.87988	0.81
C058514	clorethate	0.50648	0	0.0919775	0.836148	0.890544	0.62
C552428	cabazitaxel	0.506464	0.411803	0.118854	0.666929	0.634465	0.98
C041147	N-methyl-N-nitrosoacetamide	0.50641	0	0.191739	0.854359	0.822206	0.58
D019308	Palmitic Acid	0.506358	0.537716	0.128514	0.573794	0.596484	0.99
D013427	Sulfapyridine	0.506332	0.427437	0.166672	0.671375	0.590014	0.94
C406545	pegvisomant	0.506321	0.33523	0.0445182	0.807099	0.607537	0.96
D003300	Copper	0.506309	0.495544	0.159004	0.576917	0.62012	0.99
D008733	Methoxyflurane	0.506239	0.311198	0.187738	0.703649	0.663122	0.94
D014230	Triazoles	0.505927	0.502923	0.12559	0.705025	0.5	0.99
D002788	Cholesterol Esters	0.505588	0.486844	0.106735	0.604346	0.625	0.99
C017510	methylethylnitrosamine	0.505546	0	0.176808	0.898083	0.782923	0.75
C022236	1-hydroxy-3-methylcholanthrene	0.505294	0.266019	0.18478	0.821177	0.588944	0.79
C012938	dioxonium	0.505206	0	0.146516	0.867288	0.827674	0.47
C088191	KCA 098	0.505159	0.266019	0.104263	0.821978	0.627929	0.43
C002848	nifurtoinol	0.504998	0.3338	0.300019	0.612196	0.671487	0.54
C010738	N-hydroxy-4-(methylamino)azobenzene	0.504833	0.284157	0.263604	0.757486	0.593469	0.51
D003407	Creosote	0.504722	0.316695	0.123672	0.688515	0.699483	0.88
C007176	1-cyano-2-hydroxy-3,4-epithiobutane	0.5047	0	0.261972	0.829108	0.806354	0.3
C093026	2,3,5,4'-tetrahydroxystilbene 2-O-glucopyranoside	0.504693	0.466704	0.270226	0.580959	0.583647	0.72
C523270	6-ethoxybenzothiazole-2-sulfonamide	0.504604	0.204248	0.102799	0.760467	0.75	0.6
C022881	N-ethyl-N-nitrosourethane	0.50448	0	0.18287	0.80938	0.864866	0.67
D010755	Organophosphates	0.504401	0.470531	0.160345	0.658859	0.555841	0.99
C031476	alpha-methyl-m-tyrosine	0.504317	0	0.161922	0.861404	0.822745	0.77
C000606610	spiro(pyrrolidine-2,3'-oxindole)	0.504305	0	0.119202	0.884323	0.821144	0.77
C102817	voglibose	0.504305	0.455075	0.0857431	0.659449	0.607672	0.83
C018824	ammonium acetate	0.504272	0.457378	0.138389	0.727185	0.511194	0.98
D009637	Masoprocol	0.504211	0.395217	0.0974325	0.64845	0.672355	0.7
C517861	naveglitazar	0.504106	0.429954	0.187807	0.721143	0.51937	0.65
C035207	4-amino-2,6-dinitrotoluene	0.504088	0.241663	0.152474	0.615348	0.831059	0.62
D008752	Methylene Chloride	0.504074	0.506621	0.158441	0.527244	0.651173	0.97
C045846	lead arsenate	0.504043	0.250582	0.198835	0.740988	0.67316	0.98
C058667	cadmium selenide	0.504025	0.253572	0.188386	0.666322	0.75	0.91
C029297	vinylidene chloride	0.503879	0.466301	0.267976	0.577891	0.585396	0.85
C028431	mercuric chloride, ammoniated	0.50372	0.157745	0.144025	0.713733	0.81953	0.95
C068583	riddelliine N-oxide	0.503615	0.468854	0.306615	0.497073	0.64342	0.59
C016340	o,p'-DDT	0.503529	0.341709	0.134727	0.714865	0.638414	0.64
C003001	7-ketocholesterol	0.503518	0.380029	0.124853	0.69681	0.623047	0.92
D000069287	Capecitabine	0.503432	0.541968	0.145754	0.646885	0.500283	0.99
C082191	ciguatoxin 2	0.503409	0	0.122525	0.947784	0.752885	0.72
C010937	dinoterb	0.503227	0.20686	0.137049	0.929968	0.555941	0.68
D000077154	Rosiglitazone	0.503204	0.595529	0.190214	0.518755	0.551824	0.98
D002839	Chromans	0.503172	0.431712	0.178656	0.740063	0.5	0.98
D003023	Cloxacillin	0.503063	0.292886	0.150177	0.802005	0.590742	0.98
C070658	9-fluorenylmethyl chloroformate hydrazine	0.502991	0	0.123694	0.971913	0.726707	0.52
C000624318	T-3775440	0.50297	0.246357	0.184006	0.862199	0.559837	0.4
C053549	triflumizol	0.502911	0.307533	0.20667	0.752167	0.597155	0.76
D013844	Thiazoles	0.502826	0.359535	0.134156	0.684375	0.648904	0.99
C533668	F90 compound	0.502826	0	0.0586083	0.904577	0.82601	0.41
C037540	trichloroacetyl chloride	0.502744	0.328111	0.233138	0.70032	0.614603	0.91
D004206	Disopyramide	0.502673	0.261832	0.10655	0.875111	0.569139	0.92
C473746	evodine	0.502589	0.451798	0.229728	0.586195	0.606204	0.62
D048448	Phenylcarbamates	0.502511	0.183004	0.102302	0.774632	0.75	0.94
C021744	sasil	0.502417	0	0.035496	0.989397	0.751314	0.48
C001335	hexachlorobutadiene	0.502403	0.395196	0.246457	0.606297	0.633689	0.72
C034739	clomethiazole edisylate	0.502403	0	0.0941959	0.893306	0.818006	0.76
C014028	hydrazinopyrimidine	0.502303	0	0.124783	0.975863	0.719805	0.6
D013691	Tellurium	0.502287	0.321406	0.109109	0.717441	0.664604	0.85
C000621571	7-cysteine-6,7-dihydro-7-hydroxy-1-hydroxymethyl-5H-pyrrolizine	0.502214	0	0.226398	0.924282	0.720266	0.26
D010668	Phenylthiazolylthiourea	0.502212	0	0.0582146	0.978636	0.75	0.66
D008917	Mirex	0.502011	0.377809	0.135331	0.741438	0.570125	0.84
C094439	N-cyanomethylmethamphetamine	0.501934	0	0.117357	0.868125	0.829965	0.55
C039671	ciglitazone	0.501923	0.483028	0.106345	0.696069	0.524461	0.82
C039607	4,4'-diaminostilbene	0.501804	0	0.211612	0.907667	0.742839	0.7
D013656	Taurocholic Acid	0.501118	0.567237	0.206248	0.546223	0.537327	0.9
C414609	isoazitine	0.50097	0	0.185914	0.910437	0.75	0.47
C411706	demethylclozapine	0.500865	0.284157	0.255645	0.768841	0.572206	0.76
C468586	neoclerodane	0.500819	0.420671	0.0974468	0.676637	0.606834	0.85
C017461	lead nitrate	0.500676	0.405385	0.218106	0.604618	0.633309	0.99
C000593741	7-piperazinylquinolone	0.500631	0.260781	0.0760572	0.811894	0.641505	0.58
D003374	Coumarins	0.500499	0.55633	0.140913	0.524068	0.600892	0.99
C034531	4-nitroazobenzene	0.500443	0	0.130349	0.835453	0.850921	0.58
C575652	1,2,3,5,6,7-hexachloronaphthalene	0.500441	0.427014	0.171105	0.637334	0.601644	0.61
C007969	hydrazinium	0.50039	0	0.0619481	0.970391	0.75	0.59
C082249	F 327	0.500157	0	0.0571527	0.819129	0.902845	0.4
C043821	carbamylated triiodothyronine	0.500096	0	0.169749	0.958614	0.706846	0.74
C063449	zileuton	0.500046	0.454173	0.207153	0.677444	0.514968	0.92
D013629	Tamoxifen	0.500017	0.521734	0.192784	0.620867	0.511066	0.99
C034498	RP 40749	0.499939	0	0.0403947	0.950817	0.77877	0.51
C002743	N-nitrosopiperidine	0.499913	0.219154	0.161323	0.595305	0.854576	0.79
C031280	pyrazole	0.499905	0.486609	0.244762	0.640679	0.5	0.98
C012177	2-aminofluorene	0.4997	0.353618	0.134442	0.713862	0.614251	0.86
C049288	p-nitrophenol glucuronide	0.499685	0.20686	0.156299	0.798122	0.665767	0.67
C015853	eprozinol	0.499419	0	0.152448	0.963914	0.707829	0.5
C100205	methazid	0.499382	0	0.179436	0.858914	0.799207	0.39
C006006	N-nitrosomorpholinoaminoacetonitrile	0.499353	0	0.0718594	0.87565	0.836156	0.3
C526311	eoxin C4	0.499251	0	0.107691	0.784686	0.908846	0.44
D006830	Hydralazine	0.49904	0.392607	0.171887	0.703585	0.564506	0.99
C556217	polyphyllin I	0.49897	0.356384	0.181046	0.799489	0.5	0.79
C539481	HCV 796	0.498852	0.286525	0.179837	0.595914	0.773625	0.4
C009347	6-sulfanilamidoindazole	0.498775	0	0.232637	0.879393	0.75	0.54
C036494	3-nitroso-2-oxazolidone	0.498742	0	0.233926	0.858296	0.770336	0.55
D006843	Hydrocarbons, Chlorinated	0.498695	0.460768	0.206662	0.528436	0.652897	0.99
C033457	phenobarbital quinidine	0.498684	0	0.286891	0.920731	0.681218	0.76
C100047	3-acetylaminofluorene	0.498609	0	0.205233	0.952186	0.690329	0.77
C585106	XLR-11	0.498603	0.277052	0.153258	0.811396	0.580033	0.61
C502062	dibenzo(c,p)chrysene	0.498232	0.317476	0.159805	0.838396	0.508039	0.64
C033434	protoporphyrin IX monomethyl ester	0.498132	0	0.0148562	0.853084	0.882949	0.77
C094197	fluoroanandamide	0.498008	0	0.107444	0.888365	0.80094	0.86
C101185	alpha-methyl-4-phosphonophenylglycine	0.497997	0	0.0898574	0.851833	0.846228	0.76
C025191	bromodichloromethane	0.497922	0.434713	0.228527	0.570704	0.623047	0.87
C121895	chlorohydroxyfuranone	0.497916	0.242661	0.248953	0.779138	0.59643	0.52
C588130	bis(1,3-dichloropropyl)phosphate	0.497861	0.35866	0.132287	0.817711	0.5	0.74
D047428	Protein Kinase Inhibitors	0.497711	0.193261	0.237971	0.806071	0.62367	0.99
C000615192	Americium-241	0.497696	0.0946364	0.0881184	0.838298	0.764941	0.93
C069297	osaterone acetate	0.497626	0	0.0519219	0.910728	0.805002	0.89
D019258	Saquinavir	0.497619	0.55518	0.0918549	0.660479	0.48008	0.97
D006856	Hydrogen Cyanide	0.497514	0.23605	0.0980011	0.864614	0.591635	0.99
C073801	bromofosfamide	0.497514	0	0.176393	0.979941	0.67316	0.62
C037871	MD 780236	0.497508	0	0.150415	0.789573	0.876497	0.35
C527207	amino-LNA	0.49748	0.291254	0.0876992	0.906075	0.5	0.73
C042849	monensin B	0.497141	0.260781	0.224515	0.639079	0.727875	0.66
D004737	Enflurane	0.496931	0.397118	0.162245	0.511017	0.75	0.96
C064510	arsenopyrite	0.496586	0.0349806	0.157306	0.883191	0.741228	0.84
C105566	3',6-dinitroflavone	0.496557	0.3192	0.141843	0.762432	0.585396	0.69
C019310	cifostodine	0.496484	0	0.102641	0.936374	0.75	0.57
C042331	N-hydroxymethyl-N-methylformamide	0.496469	0.475908	0.193009	0.624675	0.540555	0.63
C034649	nitrosomethyl-N-butylamine	0.496315	0	0.126141	0.773984	0.900047	0.61
C000608757	propyl thiosulfinate oxide	0.496067	0	0.136627	0.917921	0.75	0.51
C016509	2-hydroxypropyl-n-propylnitrosamine	0.49597	0	0.109526	0.859188	0.821942	0.5
C011413	N-n-butyl-N-nitrosourethane	0.495951	0	0.166129	0.756152	0.896613	0.49
C472863	HS 131	0.495891	0.190064	0.156395	0.926904	0.540453	0.6
C534713	5'-nitroindirubinoxime	0.495865	0.179807	0.112388	0.881355	0.618171	0.46
C085305	9-(N,N-dimethylglycylamido)minocycline	0.495863	0	0.173048	0.898996	0.75	0.33
C502395	4,11-dihydroxynaphtho(2,3-f)indole-5,10-dione	0.495705	0.408305	0.198307	0.776934	0.450574	0.62
C098106	fura-PE3	0.495522	0.0695384	0.0684802	0.827532	0.803017	0.81
C503289	2,3,3',4,4',5,5'-heptachlor-1'-methyl-1,2'-bipyrrole	0.495518	0	0.165156	0.752628	0.899108	0.51
C539379	nitrosonifedipine	0.495504	0	0.183352	0.9442	0.69839	0.59
C002458	polyoxorim	0.495465	0.155967	0.0838567	0.873531	0.662703	0.68
C036567	perfluorodecanoic acid	0.495408	0.49147	0.182792	0.519232	0.631829	0.77
C514075	nicomide	0.495337	0	0.202472	0.894424	0.73802	0.85
C006757	4-biphenylamine	0.495268	0.288769	0.130819	0.712067	0.667194	0.71
C060924	Bolesatine protein, Boletus satanas	0.495233	0	0.311272	0.682678	0.895003	0.73
C044646	phosphine	0.495114	0.213523	0.1364	0.749638	0.701539	0.98
C056635	MDL 72832	0.495013	0	0.0959945	0.766464	0.918083	0.42
D013256	Steroids	0.494954	0.589672	0.0846892	0.600321	0.5	0.99
D000643	Ammonium Chloride	0.494911	0.308237	0.123914	0.765768	0.596228	0.99
C053336	jietacin A	0.494835	0.30772	0.205681	0.920581	0.400781	0.4
D019855	Ethylene Glycol	0.494739	0.329642	0.233161	0.785363	0.5	0.99
C474462	ethylene tribromide	0.494465	0	0.20577	0.742152	0.885591	0.69
C511618	9-nitronoscapine	0.494451	0.328652	0.166157	0.743927	0.574921	0.69
C059560	thermospine	0.494336	0	0.231132	0.946525	0.668083	0.45
C000611729	ammonium 2,3,3,3-tetrafluoro-2-(heptafluoropropoxy)-propanoate	0.493904	0.51122	0.177786	0.628552	0.5	0.44
C579368	5'-fluoro-5'-deoxyacadesine	0.493826	0.30772	0.151256	0.682491	0.662554	0.47
C000589285	NP260	0.4938	0.490682	0.129642	0.672796	0.5	0.63
C042120	arsenic pentoxide	0.493728	0.210566	0.182353	0.770275	0.656031	0.85
C510648	sulfodiphenylamine	0.493544	0	0.215845	0.930358	0.689124	0.54
C530567	calanquinone A	0.49351	0.30772	0.217789	0.788182	0.522486	0.63
C116880	7-ketositosterol	0.493456	0.277952	0.187087	0.751875	0.603725	0.51
D018894	Reverse Transcriptase Inhibitors	0.493292	0.349203	0.179204	0.537715	0.75	0.99
D034341	Aristolochic Acids	0.493233	0.424878	0.223184	0.539821	0.650025	0.98
C062008	aristololactam-glucoside	0.493164	0.212336	0.184124	0.921678	0.5	0.49
C499508	3-amino-2-quinoxalinecarbonitrile 1,4-di-N-oxide	0.493045	0.341755	0.135551	0.716285	0.599841	0.47
D002635	Chenodeoxycholic Acid	0.492948	0.592654	0.193839	0.535745	0.5	0.94
C040438	4-nitrobiphenyl	0.492855	0.179807	0.16551	0.866719	0.59571	0.74
C037123	cadmium sulfate	0.492847	0.282624	0.226428	0.58787	0.741256	0.91
C036492	nitrosocarbamic acid	0.492833	0	0.126116	0.824698	0.837161	0.73
D013755	Tetradecanoylphorbol Acetate	0.492666	0.384821	0.108973	0.747518	0.537507	0.89
C508752	pyrrocidine B	0.492577	0	0.175823	0.859942	0.776165	0.59
C007488	dinitrobenzenesulfonic acid	0.492547	0.277105	0.273573	0.694769	0.615254	0.6
C054695	soluflazine	0.492538	0	0.0691657	0.868325	0.820976	0.56
C017673	fluindione	0.492487	0.266062	0.187106	0.72594	0.638151	0.8
C000620217	seconeolitsine	0.492455	0	0.122939	0.953209	0.708914	0.52
C468271	N-methyl-N-benzylnitrosamine	0.492379	0.0960406	0.152368	0.788556	0.762544	0.66
C003781	zearalane	0.492375	0.341755	0.231008	0.689716	0.576337	0.71
C513872	1,2-dihydrophthalazine	0.492318	0.271621	0.123629	0.800365	0.589313	0.78
D001728	Dicumarol	0.492247	0.390019	0.107529	0.660727	0.618352	0.95
C062519	fructose 3-phosphate	0.492152	0.23106	0.12462	0.88049	0.54867	0.69
C078551	2-benzothiazolesulfonamide	0.491853	0.265324	0.164657	0.710994	0.662839	0.69
C012929	7,12-dimethylbenz(a)anthracene 5,6-oxide	0.491772	0	0.181978	0.901651	0.728561	0.62
C571067	daurinol	0.491702	0.250236	0.201385	0.755383	0.614645	0.69
D012254	Ribavirin	0.491701	0.549348	0.141193	0.506623	0.594385	0.99
C000609395	3-keto-deoxynivalenol	0.49167	0.427505	0.150133	0.718275	0.5	0.77
C527525	teriflunomide	0.491626	0.476946	0.184681	0.651404	0.5	0.96
C043246	Amifer	0.491619	0	0.146055	0.893713	0.753927	0.49
D014212	Tretinoin	0.4916	0.492502	0.163959	0.646119	0.5	0.99
C000232	azalomycin-F	0.4916	0	0.167627	0.940459	0.696327	0.59
D005474	Fluoxymesterone	0.491582	0.319195	0.0612724	0.67706	0.693646	0.98
C523324	nicousamide	0.491522	0.345256	0.213393	0.662747	0.605626	0.77
C585405	paritaprevir	0.49145	0.45954	0.148353	0.56254	0.623818	0.96
C530923	K117 compound	0.491444	0	0.14571	0.872614	0.774583	0.59
C521360	N-hydroxysulfamide	0.491388	0	0.125994	0.868267	0.788592	0.62
D013729	Terpenes	0.491285	0.594645	0.091011	0.579347	0.5	0.99
C000604037	2,3-pyrazinedicarboxylic acid	0.491206	0.212336	0.177003	0.744393	0.67399	0.68
C061688	N-nitromethylamine	0.491131	0	0.167828	0.801059	0.833986	0.65
C529144	dichloroacetic anhydride	0.491084	0.451798	0.219288	0.501736	0.655615	0.78
C516729	5-(2,2-dimethyl-1,3-propoxy cyclophosphoryl)-5-methyl-1-pyrroline N-oxide	0.490928	0	0.14508	0.891369	0.754338	0.3
C039504	1'-sulfoxysafrole	0.490777	0.512663	0.26022	0.508413	0.566534	0.65
C000590645	2,4-dinitrophenol methyl ether	0.490734	0.486776	0.181067	0.64026	0.5	0.63
C016679	polyacrylamide	0.490731	0.479301	0.0230571	0.751043	0.475684	0.98
C477694	2,2',4,4',5-brominated diphenyl ether	0.490725	0.337871	0.12714	0.667232	0.648865	0.74
D006873	Hydroquinones	0.490688	0.333573	0.150495	0.686327	0.62226	0.98
C037908	methyldopa pivaloyloxyethyl ester	0.490669	0	0.143477	0.821237	0.824367	0.34
D005999	Glycochenodeoxycholic Acid	0.490638	0.588635	0.232792	0.512203	0.5	0.66
D011802	Quinidine	0.490637	0.458363	0.124703	0.696516	0.5	0.98
D019800	Phenol	0.490495	0.537807	0.0692702	0.528986	0.615306	0.99
C034690	pyrrolomycin C	0.490445	0	0.107943	0.840821	0.821765	0.47
D012717	Sesquiterpenes	0.490391	0.505305	0.118997	0.627542	0.524023	0.96
C057339	5-nitro-2-furoic acid	0.490357	0	0.141551	0.895475	0.75	0.63
C011690	4-bromomethamphetamine	0.490333	0	0.152024	0.800314	0.839841	0.71
D013876	Thiophenes	0.490312	0.319742	0.107482	0.592608	0.75	0.99
C506350	nitrocatechol	0.490247	0.437021	0.0632698	0.747209	0.5	0.81
C067795	10-decarbamoylmitomycin C	0.49015	0.22158	0.143991	0.92195	0.5	0.5
C088478	17 beta-benzoyl-4-aza-5 alpha-androst-1-ene-3-one	0.490145	0.328634	0.13306	0.820345	0.5	0.67
C474740	iodosulfonamide	0.490066	0	0.154645	0.850064	0.787843	0.68
C003964	6-thioguanylic acid	0.490063	0.638879	0.170692	0.490995	0.5	0.59
C039503	Rodogyl	0.490033	0.328652	0.186286	0.543321	0.75	0.73
C032905	2,3',4,5,5'-pentachlorobiphenyl	0.489952	0.341755	0.282492	0.602925	0.628905	0.7
D009603	Nitroso Compounds	0.489864	0.154869	0.1404	0.822236	0.66722	0.99
C026924	1,2,4-tribromobenzene	0.489837	0.414497	0.266533	0.506507	0.660159	0.67
C079980	N-desmethyldauricine	0.489717	0.351672	0.264796	0.599531	0.630408	0.61
C018421	rifapentine	0.489676	0.647895	0.158094	0.486923	0.5	0.98
D020117	Cisapride	0.489644	0.430271	0.103275	0.875153	0.356692	0.96
C040632	homoquinolinic acid	0.489522	0.267897	0.113803	0.850377	0.538152	0.68
C045025	4,4'-azobis(phenol)	0.489404	0.24683	0.174911	0.771263	0.607366	0.79
C530485	3-(2,3,5-trichlorophenyl)pyrazine-2,6-diamine	0.489253	0.328652	0.169582	0.710891	0.58805	0.57
C034539	dithiomolybdic acid	0.489221	0.255861	0.204606	0.897058	0.457051	0.56
C100299	sulfaethidole	0.489153	0	0.153721	0.845856	0.789318	0.64
C028565	porphyrin pi cation radical	0.489034	0.132072	0.156659	0.814026	0.687193	0.93
D008148	Lovastatin	0.488955	0.553831	0.0868036	0.614108	0.5	0.99
C075124	bis(2-aminohexyl)disulfide	0.488855	0.234907	0.182986	0.577716	0.806875	0.55
C008671	norcocaine	0.488828	0.486241	0.184994	0.632159	0.5	0.89
C057268	7,8-dihydroxy-9,10-oxy-7,8,9,10-tetrahydrobenzo(a)pyrene-DNA adduct	0.488623	0	0.19507	0.75892	0.853725	0.44
D009950	Ornidazole	0.488583	0.305474	0.166044	0.746156	0.575388	0.96
C493483	Mao-to	0.488574	0	0.210554	0.899615	0.705116	0.75
D009570	Nitriles	0.488498	0.280624	0.158424	0.723382	0.626525	0.99
D000077784	Axitinib	0.488487	0.504173	0.133133	0.638965	0.5	0.97
C526172	emodin-8-O-beta-D-glucoside	0.488469	0.499042	0.248304	0.434741	0.651708	0.56
C028842	N-methylprotoporphyrin IX	0.488284	0.349434	0.179633	0.628172	0.641572	0.91
C013484	diethylene glycol	0.487989	0.311298	0.233937	0.427678	0.852017	0.99
C009345	sulfaethoxypyridazine	0.487894	0	0.187256	0.864	0.75	0.7
C431582	nitrosulindac	0.487785	0.291254	0.0593968	0.752483	0.633813	0.73
D005973	Glutamine	0.487762	0.533716	0.135209	0.656708	0.44914	0.99
C037221	4-nitrosophenetole	0.487685	0	0.198396	0.679991	0.927707	0.65
C062735	zafirlukast	0.487615	0.35867	0.137755	0.687724	0.591381	0.97
C443716	galactosyll(1,3)-N-acetylgalactosamine	0.48756	0.172399	0.0661976	0.712845	0.788117	0.57
C000598938	6,6''-dimethyl-2,2':6',2''-terpyridine	0.487503	0.427014	0.166238	0.715669	0.480458	0.64
C511811	3-methylbenzothiazolin-2-one hydrazone	0.487434	0.251221	0.168231	0.792169	0.578513	0.63
C530954	1,2-bis(methylsulfonyl)-1-(2-chloroethyl)hydrazine	0.48742	0	0.0641217	0.964689	0.709221	0.69
C036685	3,3',4,4'-tetrabromobiphenyl	0.487135	0.424922	0.280364	0.592936	0.546934	0.72
C027703	oxmetidine	0.487125	0.317195	0.156521	0.718817	0.590666	0.65
C119992	acephenanthrylene	0.48712	0	0.224356	0.864754	0.727987	0.38
C015229	frangulanine	0.487115	0.328652	0.246713	0.787407	0.465488	0.4
C049320	arsenic pentafluoride	0.48708	0	0.137366	0.775678	0.860418	0.77
D012451	Safrole	0.487054	0.473244	0.178506	0.642193	0.5	0.97
C098212	6-chlorotacrine	0.487014	0.538552	0.125018	0.543316	0.56017	0.56
D013261	Sterols	0.486964	0.576606	0.0964035	0.579567	0.5	0.99
C072353	4-nitrobenzonitrile	0.486958	0	0.169522	0.739713	0.87988	0.69
D013756	Tetraethyl Lead	0.486938	0.103997	0.203381	0.867739	0.630855	0.82
D009853	Omeprazole	0.486895	0.512186	0.146958	0.604614	0.513852	0.99
C042166	clophen A60	0.486862	0.212336	0.296051	0.621002	0.722655	0.64
C009145	quinalphos	0.48676	0.382088	0.19851	0.722317	0.5	0.89
C073090	chlormethamphetamine	0.486686	0.0826278	0.130397	0.734432	0.821144	0.82
C043380	5,6-dimethylchrysene	0.486623	0.266019	0.134965	0.816473	0.553207	0.52
D000077205	Pioglitazone	0.486614	0.610558	0.210136	0.479268	0.508256	0.98
C045359	setoperone	0.486486	0.168516	0.0125502	0.744228	0.783682	0.73
C114995	sagittatoside B	0.486447	0.306824	0.23177	0.780399	0.499457	0.73
C005855	trimethyloxamine	0.486378	0.465507	0.184554	0.644541	0.5	0.66
C079528	galactosamine 1-phosphate	0.486365	0.37709	0.165206	0.742586	0.5	0.71
C019397	fosamine	0.486249	0.277643	0.28156	0.766254	0.517195	0.63
C493154	alpha-galactosylceramide	0.486224	0.442665	0.195757	0.621053	0.540187	0.93
C029370	4-toluidine	0.486123	0.217701	0.168253	0.772649	0.626953	0.82
C000624122	pyrazolo(1,2-b)phthalazine	0.486079	0.458442	0.11746	0.684104	0.5	0.83
D018943	Anthracyclines	0.486057	0.56089	0.166939	0.556842	0.5	0.99
C044127	5,5-diphenylbarbituric acid	0.485866	0.291254	0.203069	0.724961	0.58278	0.81
D020280	Sertraline	0.485798	0.468422	0.137406	0.634738	0.528429	0.99
C539295	chamaecypanone C	0.485794	0.255861	0.157215	0.910013	0.455796	0.64
C519090	phosphinine	0.48579	0	0.0769223	0.911617	0.750188	0.87
C053526	halazone	0.485728	0	0.0860462	0.927037	0.729988	0.79
C053854	1,3,8-trihydroxy-6-hydroxymethylanthraquinone	0.485719	0.338504	0.336046	0.681406	0.512081	0.56
C577851	temocene	0.485641	0.277643	0.0870839	0.698911	0.679649	0.57
D005000	Ethionamide	0.485417	0.485888	0.232452	0.596845	0.5	0.97
C000600030	4,7-dibromo-2,1,3-benzothiadiazole	0.485228	0	0.215347	0.943151	0.647472	0.63
C043429	1-(2,3-methylenedioxyphenyl)-2-aminopropane	0.485214	0	0.154705	0.887166	0.73373	0.9
C031181	phenanthrene	0.485149	0.337655	0.105782	0.73229	0.575186	0.95
C083806	brucine	0.485062	0.354673	0.121727	0.689622	0.592556	0.96
D008770	Methylnitrosourea	0.485039	0.388835	0.0887726	0.61943	0.644986	0.76
C412791	1,2,3,4,6,7-hexachlorinated naphthalene	0.485025	0.374861	0.105541	0.627494	0.642463	0.59
D013420	Sulfamethoxazole	0.484971	0.416485	0.163033	0.699398	0.5	0.99
C070898	2,6-dithiopurine	0.484797	0.280715	0.21356	0.769329	0.539964	0.77
C076300	16-hydroxytriptolide	0.484791	0.401594	0.18027	0.705039	0.5	0.7
C007835	geniposide	0.484688	0.547155	0.191588	0.553458	0.5	0.93
C024814	trimorfamid	0.484497	0	0.166781	0.851828	0.76052	0.7
D002264	Carboxylic Acids	0.48445	0.459295	0.0947091	0.688923	0.5	0.99
C031672	4-((bromoacetyl)amino)phenyl arsenoxide	0.484248	0	0.0957941	0.777866	0.869105	0.51
C520362	methisosildenafil	0.484092	0	0.214082	0.916638	0.670643	0.66
C092610	3-methylsydnone-5-nitrosimine	0.484079	0	0.172831	0.671628	0.936232	0.33
C500349	palmitoyl prednisolone	0.484002	0.30772	0.178607	0.802165	0.49482	0.83
C409814	pyrrole triamide	0.483952	0	0.125263	0.819928	0.811271	0.71
C582222	2-bromo-5-nitrothiazole	0.483851	0.317476	0.138459	0.617724	0.689047	0.55
C071834	glycidamide	0.48374	0.426943	0.181998	0.676976	0.498171	0.86
C038996	fenflumizole	0.48347	0	0.150431	0.826326	0.790602	0.54
D002259	Carbonyl Cyanide p-Trifluoromethoxyphenylhydrazone	0.4834	0.408839	0.0916833	0.566427	0.670791	0.69
C522391	perfluorododecanoic acid	0.483324	0.493672	0.159898	0.518062	0.599953	0.75
C113054	4-(4-N-maleimidomethyl)cyclohexane-1-carboxyl hydrazide	0.483298	0	0.141761	0.838616	0.782047	0.65
C093628	cyproconazole	0.483206	0.461968	0.271774	0.593367	0.5	0.9
C515726	azinomycin epoxide	0.483142	0	0.271853	0.99594	0.559129	0.72
C045050	N-hydroxy-N'-acetylbenzidine	0.483093	0.310746	0.170668	0.714541	0.580205	0.73
C019304	ciprofibrate	0.483077	0.460669	0.205334	0.627432	0.5	0.79
C513812	9-(2'-hydroxyethylamino)-4-methyl-1-nitroacridine	0.482945	0.234907	0.195571	0.725787	0.631829	0.66
C023829	4-nitroso-N-phenylaniline	0.482926	0	0.217126	0.603445	0.978235	0.52
C002738	N-nitrosobutylurea	0.48282	0	0.139695	0.90156	0.718463	0.7
C000615187	Plutonium-239	0.482742	0.0133176	0.0835778	0.934736	0.699755	0.93
C032039	sodium tellurate(IV)	0.482695	0.306828	0.215151	0.637377	0.637652	0.75
D002927	Cimetidine	0.482622	0.465642	0.146836	0.650117	0.5	0.99
C017436	isamoxole	0.482424	0	0.218968	0.9459	0.6331	0.3
C417209	thiacloprid	0.48242	0.3865	0.130679	0.736633	0.5	0.96
C052572	alcophosphamide	0.482393	0.271621	0.188578	0.747881	0.574586	0.55
C005327	furothiazole	0.482279	0.176024	0.188505	0.859274	0.558427	0.69
C560828	nitroaldol	0.482268	0.0323056	0.149871	0.924055	0.65664	0.93
C100279	pyrazinobutazone	0.482265	0	0.160081	0.857887	0.75	0.55
C029973	galactose-1-phosphate	0.482157	0.206343	0.0827475	0.733277	0.706557	0.84
D000068736	Duloxetine Hydrochloride	0.48192	0.456065	0.14614	0.657585	0.5	0.99
C412793	dapoxyl sulfonamide	0.481829	0	0.097425	0.887688	0.75	0.6
C030225	sulfinalol	0.481792	0.341755	0.0216011	0.791978	0.541739	0.62
C036489	trichloroepoxyethane	0.481663	0.382661	0.216455	0.546766	0.648167	0.63
C104292	6-nitroindazole	0.481657	0	0.128865	0.916571	0.704796	0.78
D007741	Labetalol	0.481608	0.324865	0.117597	0.662857	0.639109	0.99
D007649	Ketamine	0.481492	0.506746	0.14184	0.607556	0.5	0.99
C107201	tipranavir	0.481439	0.517191	0.113777	0.619998	0.49096	0.97
C121135	aristolactam I	0.481238	0.249495	0.255664	0.811572	0.495434	0.69
D044966	Anti-Retroviral Agents	0.481223	0.375342	0.24641	0.633185	0.552547	0.99
C011168	5-fluoro-2,2'-cyclocytidine	0.481192	0.32378	0.198918	0.597286	0.663649	0.61
C030973	cupric oxide	0.48117	0.234783	0.143235	0.701249	0.676446	0.98
C038075	cadmium carbonate	0.481077	0.202032	0.127274	0.797383	0.620717	0.84
D000074323	Alemtuzumab	0.481048	0.47879	0.110798	0.649478	0.5	0.98
C417603	omtriptolide	0.481033	0.437142	0.24142	0.592972	0.532791	0.84
C015125	diallylnitrosamine	0.481012	0	0.140508	0.665596	0.947692	0.74
C054335	N-hydroxymethamphetamine	0.480837	0	0.181065	0.741506	0.850892	0.67
C051949	4-chlorodiphenyl ether	0.480816	0.234907	0.118061	0.793257	0.595661	0.7
C094030	tolafentrine	0.480812	0.187913	0.168087	0.853992	0.556894	0.57
C061752	EM 523	0.480795	0	0.127842	0.898154	0.720707	0.52
D065693	Cytochrome P-450 Enzyme Inducers	0.480656	0.307286	0.204016	0.773002	0.5	0.99
D045162	Thiazolidinediones	0.480656	0.581528	0.184007	0.443728	0.565035	0.99
C012847	clopirac	0.480545	0	0.134659	0.855728	0.758851	0.57
C432919	4-(ethyl)(nitroso)amino-3,4-benzenediol	0.480528	0	0.124012	0.70591	0.913933	0.43
D006861	Hydrogen Peroxide	0.480505	0.642203	0.106696	0.505777	0.480439	0.99
C008405	methphenethamine	0.480372	0	0.0705344	0.789702	0.856334	0.71
D002981	Clindamycin	0.480367	0.365072	0.120976	0.69951	0.556213	0.99
D053281	Enediynes	0.48036	0.272305	0.0853526	0.74616	0.62012	0.97
C585070	ridaifen-SB8	0.480228	0	0.163737	0.974262	0.624668	0.38
C051634	nucleoside oQ	0.480222	0	0.124116	0.865158	0.75356	0.6
C019215	mitonafide	0.480213	0.205633	0.159773	0.798997	0.596228	0.85
D000181	Acrylonitrile	0.480119	0.360483	0.180961	0.665929	0.563525	0.85
C541955	3-(3-(2-methoxyphenylthio)-2-methylpropyl)amino-3,4-dihydro-2H-1,5-benzoxathiepine	0.480048	0.30772	0.125234	0.809832	0.5	0.53
C472181	efalizumab	0.47996	0.429031	0.168926	0.701154	0.465211	0.74
C029216	2-amino-3-methylimidazo(4,5-f)quinoline	0.479778	0.413593	0.186035	0.583667	0.588944	0.71
C005392	nicametate	0.479741	0	0.133801	0.793318	0.818877	0.57
C052728	4-nitropyridine	0.479738	0	0.111593	0.863269	0.760016	0.71
D004656	Enalapril	0.479732	0.400249	0.129752	0.560064	0.653872	0.99
D009705	Nucleosides	0.479668	0.538437	0.0841952	0.545018	0.553285	0.99
C029728	4-phenylenediamine	0.479661	0.186907	0.177083	0.681371	0.721994	0.88
C005801	tetraiodoethylene	0.479658	0	0.182222	0.756937	0.830754	0.64
D015248	Gemfibrozil	0.479621	0.554944	0.198355	0.524553	0.5	0.97
C041517	dibenzo(a,l)pyrene	0.479573	0.384267	0.162716	0.71288	0.5	0.81
C440780	mono-N-desethylamiodarone	0.47955	0.480998	0.25264	0.492926	0.57818	0.79
C052932	exifone	0.479461	0.350454	0.217528	0.692123	0.526773	0.52
C003043	paraform	0.479448	0.52183	0.0675799	0.36379	0.758657	0.79
C031294	chlorobenzene	0.479443	0.184182	0.152367	0.741238	0.676446	0.94
C000622231	Fc14-584B	0.47944	0	0.141006	0.722996	0.88454	0.35
C028474	1,4-bis(2-(3,5-dichloropyridyloxy))benzene	0.479432	0.559602	0.258557	0.554812	0.434319	0.51
C005740	sulfaclomide	0.479276	0	0.171164	0.841882	0.75	0.48
C031287	2-naphthylisothiocyanate	0.479225	0.455699	0.353695	0.489637	0.555106	0.63
C117975	DDMS	0.479157	0.105517	0.118466	0.871874	0.640425	0.7
C021712	3-O-methylmethyldopa	0.479149	0	0.151303	0.851372	0.75	0.78
D064704	Levofloxacin	0.479132	0.506296	0.127194	0.620671	0.486398	0.99
C089079	ustiloxin D	0.479098	0	0.268906	0.926315	0.616075	0.53
C017906	3-dinitrobenzene	0.479076	0.215041	0.208486	0.754271	0.60321	0.71
C023808	rifamycin SV	0.479064	0.526197	0.220451	0.567923	0.47238	0.96
C015530	1,1,2,2-tetrachloroethane	0.47892	0.199712	0.28524	0.559782	0.774106	0.8
C028999	4-(5-nitro-2-furyl)thiazole	0.478808	0	0.179806	0.849343	0.736583	0.75
D000069547	Cobicistat	0.478726	0.519513	0.136931	0.587562	0.5	0.98
C036069	penicillamine disulfide	0.478603	0	0.166428	0.800069	0.791827	0.76
D012997	Solvents	0.478581	0.000432973	0.251387	0.835901	0.713007	0.99
D017576	Daptomycin	0.478577	0.379386	0.113396	0.562876	0.67606	0.99
C033332	4-nitrostyrene oxide	0.478556	0	0.176769	0.66093	0.925633	0.63
D000077716	Afatinib	0.478527	0.441913	0.155385	0.743002	0.412239	0.97
C081510	4-(acetoxymethylnitrosamino)-1-(3-pyridyl)-1-butanone	0.47844	0.189877	0.167603	0.675575	0.725287	0.65
C015499	schizandrin B	0.478352	0.586251	0.227101	0.477253	0.497177	0.89
C006593	2-anthramine	0.478332	0.401103	0.182778	0.681671	0.5	0.54
C031895	lead chromate	0.478261	0.170714	0.0583131	0.868418	0.605626	0.95
C047285	8,9-dihydro-8-(S-glutathionyl)-9-hydroxyaflatoxin B1	0.478205	0	0.200611	0.671495	0.901916	0.39
C005744	sulfasymazine	0.478192	0	0.221917	0.812712	0.75	0.69
C019509	nucleoside monophosphate sugars	0.47815	0	0.093744	0.95102	0.675633	0.97
C009720	2-aminobenzenesulfonamide	0.478053	0	0.122825	0.861771	0.75	0.8
C028189	N-methylacridine	0.478038	0.167233	0.104788	0.703505	0.75	0.72
D005557	Formaldehyde	0.477952	0.625087	0.0846962	0.488857	0.516541	0.99
C508735	isavuconazole	0.477855	0.545967	0.121012	0.566386	0.499635	0.98
C031105	3-O-methyl-alpha-methyldopamine	0.477844	0.097222	0.126128	0.833313	0.678856	0.68
C012227	carbamazepine epoxide	0.477835	0.386074	0.127325	0.645848	0.57684	0.89
C031232	4-hydroxyphenylbutazone	0.477825	0	0.258307	0.838102	0.705133	0.64
C099565	4-(methylnitrosamino)-1-(3-pyridyl)-1-butan-1-ol	0.477742	0.310076	0.126011	0.673966	0.625051	0.84
C100116	hexestrol bis(diethylaminoethyl ether)	0.477741	0.391473	0.189049	0.604359	0.581738	0.62
C494060	4-nitro-3-phenylphenol	0.477607	0.351672	0.117161	0.635395	0.625977	0.64
D008748	Methylcholanthrene	0.477589	0.452341	0.166777	0.635831	0.5	0.92
D009569	Nitric Oxide	0.477263	0.618969	0.13136	0.489453	0.496318	0.99
C101425	posaconazole	0.477014	0.556954	0.130991	0.547101	0.5	0.98
C019470	mesaconitine	0.47701	0.361963	0.140065	0.698811	0.538729	0.63
D017239	Paclitaxel	0.476908	0.586646	0.114757	0.529232	0.495923	0.99
C068029	MDL 62873	0.476882	0	0.203306	0.72152	0.845915	0.28
D002368	Castor Oil	0.476867	0.422348	0.0612389	0.683499	0.53257	0.99
C089796	hexabromocyclododecane	0.47683	0.373132	0.148164	0.66461	0.55708	0.58
C002061	sulphenazone	0.476505	0	0.220633	0.904606	0.652845	0.6
C000590786	lorlatinib	0.47645	0.409264	0.165552	0.71328	0.462254	0.93
D000068876	Fingolimod Hydrochloride	0.476398	0.420283	0.15693	0.54974	0.618906	0.97
C514611	noraminophenazone	0.476345	0	0.198169	0.865312	0.702811	0.58
C000626497	polyphyllin II	0.476302	0.358074	0.253932	0.602821	0.579195	0.78
C483242	4-glutathionylcyclophosphamide	0.476117	0.384454	0.221162	0.557089	0.614284	0.4
C101567	cadmium phosphide	0.476073	0	0.142744	0.841362	0.753521	0.66
C025270	sulfathiourea	0.476007	0	-0.0306539	0.843782	0.83757	0.82
C507659	N-(1-acetylpiperidin-4-yl)-4-fluorobenzamide	0.475864	0.234907	0.0686141	0.732255	0.664056	0.75
C036667	iodothiouracil	0.475721	0	0.0839492	0.961099	0.66195	0.88
C043086	sulfamethomidine	0.475697	0	0.0330228	0.898428	0.75	0.59
C024244	dithiobispropionimidate	0.475568	0	0.114412	0.920749	0.686535	0.52
D000069438	Ezetimibe	0.475552	0.534843	0.163741	0.54772	0.5	0.98
D000073943	Neonicotinoids	0.47552	0.373701	0.102291	0.674099	0.565375	0.99
D005963	Glucosylceramides	0.475376	0.274999	0.0184148	0.753632	0.625977	0.93
C556460	3,5,2',4'-tetrahydroxychalcone	0.475352	0.384454	0.237148	0.660705	0.5	0.69
C098320	efavirenz	0.475313	0.629756	0.174136	0.480324	0.466449	0.99
D013438	Sulfhydryl Compounds	0.475306	0.597103	0.15513	0.532817	0.456086	0.99
D017338	Cladribine	0.475222	0.363489	0.101025	0.76775	0.481527	0.98
C096425	VFLRFamide	0.475206	0	0.0653924	0.854896	0.77563	0.5
C056205	2-hydroxycarbamazepine	0.474964	0.368674	0.29731	0.582721	0.562324	0.6
C055891	4-nitro-2-(4'-hydroxyphenoxy)methanesulfonanilide	0.474868	0.327582	0.222691	0.612693	0.610418	0.57
D007213	Indomethacin	0.474827	0.486924	0.107002	0.536073	0.585396	0.98
C108229	3-hydroxypalmitic acid	0.474811	0.12266	0.14297	0.823321	0.644374	0.74
D002083	Butylated Hydroxyanisole	0.4747	0.539174	0.197518	0.523517	0.5	0.98
C100297	rubratoxins	0.474576	0.20686	0.242026	0.713693	0.61945	0.76
C048358	sulfatroxazole	0.474532	0	0.139702	0.847083	0.743928	0.74
D004852	Epoxy Compounds	0.474505	0.484233	0.111779	0.579007	0.541638	0.99
C049639	evodiamine	0.474421	0.4788	0.135096	0.585886	0.528238	0.93
C026652	3'-O-(1-oxyl-2,2,5,5-tetramethyl-3-carbonyl pyrrolidine)-adenosine 5'-triphosphate	0.474336	0	0.114703	0.835461	0.767364	0.42
C063781	carbathymidine	0.474279	0	0.0817136	0.955398	0.663724	0.67
C519773	pyrazine-N,N'-dioxide	0.474245	0	0.106566	0.856574	0.75	0.66
C004787	2,4-dinitrophenylhydrazine	0.47415	0.544635	0.0847287	0.510528	0.561997	0.84
D020106	Acrylamide	0.474091	0.444935	0.177236	0.625767	0.5	0.99
C109476	epoxiconazole	0.474038	0.417499	0.124018	0.669665	0.509961	0.94
C013394	aurotioprol	0.473937	0.116021	0.288271	0.72962	0.669005	0.53
C009186	rifamide	0.473896	0.201715	0.24582	0.834013	0.5	0.56
C010285	fibric acid	0.47386	0.498186	0.242718	0.583911	0.455054	0.96
C007999	hydroxycitric acid	0.473751	0.472258	0.179101	0.59632	0.5	0.97
C052451	quaternary ammonium sulfanilamide	0.473676	0	0.0856741	0.865027	0.75	0.82
D016597	Trimetrexate	0.473624	0.253409	0.0974843	0.835335	0.520197	0.92
D019821	Simvastatin	0.473611	0.597356	0.138172	0.491195	0.5	0.99
D013645	Tartrazine	0.473415	0.391119	0.187915	0.658793	0.513082	0.96
C005914	DONS	0.473388	0.378078	0.192	0.682781	0.5	0.65
C095108	amprenavir	0.47337	0.471327	0.0893917	0.627947	0.512825	0.94
C113986	5-fluoro-1-(2'-deoxy-2'-fluoro-ribofuranosyl)uracil	0.473265	0	0.0951933	0.931575	0.677255	0.6
D019804	Mesalamine	0.473246	0.489485	0.23451	0.549621	0.5	0.98
C054029	ciprofloxacin-7-ethylenediamine	0.473149	0	0.161268	0.895739	0.679649	0.65
D000077594	Nivolumab	0.473089	0.583244	0.144218	0.500459	0.5	0.98
C018535	2-ethylhexyldiphenylphosphate	0.473072	0.317975	0.148009	0.763771	0.5	0.46
C494078	3-hydroxy-quinazoline-2,4-dione	0.473054	0.291254	0.108184	0.88309	0.427255	0.61
C054135	10,11-dihydrocarbamazepine	0.473013	0.154801	0.192645	0.764869	0.639553	0.62
D008999	Monocrotophos	0.472999	0.378327	0.159092	0.650301	0.547322	0.92
C118618	OT 7100	0.472943	0.437836	0.25308	0.597541	0.493384	0.46
C032239	fumaramide	0.472789	0	0.133276	0.856522	0.731602	0.78
C000028	carboxyphosphamide	0.472709	0.302494	0.138384	0.723267	0.559529	0.63
C588330	5-(pyrazin-2-yl)-4H-1,2,4-triazole-3-thiol	0.472635	0.469133	0.118106	0.626035	0.5	0.54
C403894	4-oxo-2-nonenal	0.472585	0.424548	0.0939076	0.579366	0.60318	0.74
C016299	chelerythrine	0.472537	0.316571	0.0796948	0.701234	0.596228	0.92
C100124	nifurpipone	0.472355	0.260781	0.181056	0.943111	0.358824	0.46
D001384	Azetidines	0.472253	0.256149	0.127547	0.737678	0.595284	0.97
C517594	arsenicin A	0.472246	0	0.146706	0.775174	0.804334	0.78
D007069	Ifosfamide	0.472105	0.492391	0.172786	0.573582	0.5	0.99
D002298	Cardenolides	0.471962	0.352864	0.00571136	0.874611	0.421535	0.99
C091207	4-hydroxyvalproate	0.471803	0.328634	0.276471	0.608929	0.575513	0.86
C493870	bedaquiline	0.471594	0.553225	0.127128	0.530646	0.503144	0.98
C008461	methyl isocyanate	0.471591	0.366377	0.173181	0.697601	0.5	0.97
C012457	diisopropanolnitrosamine	0.471588	0.210646	0.131345	0.762613	0.611628	0.65
C029205	alpha-methylepinephrine	0.471503	0	0.0480361	0.865025	0.761217	0.76
C404727	5-amino-1,3,4-thiadiazole-2-sulfonamide	0.47149	0.25224	0.0482124	0.793664	0.580205	0.59
C008654	N-nitroso-N-methylbiuret	0.471445	0	0.187242	0.687291	0.869145	0.5
C088317	Polymem	0.471401	0	0.119218	0.840295	0.75	0.61
C000589731	azidiol	0.4713	0	0.191593	0.808535	0.745217	0.58
C040295	mevinolinic acid	0.471174	0.322317	0.15449	0.832326	0.41722	0.68
C039742	N'-nitrosonornicotine-N-oxide	0.471074	0	0.145419	0.864352	0.711696	0.48
C570473	thiohomosildenafil	0.471051	0	0.174624	0.875592	0.685775	0.67
D005680	gamma-Aminobutyric Acid	0.470999	0.413717	0.0792736	0.741758	0.453384	0.99
C439871	1-fluoro-2,4-dinitrophenyl-5-leucinamide	0.470883	0.260781	0.113015	0.802636	0.528165	0.62
C056496	1-methyl-2-nitrosoimidazole	0.470848	0	0.0998996	0.926208	0.671811	0.65
C009893	beta-hydroxymyristic acid	0.470826	0.07787	0.155408	0.901576	0.590742	0.69
C465359	3',4'-ethylenedioxy-1-phenyl-2-palmitoyl-3-pyrrolidinepropanol	0.470601	0	0.140798	0.71242	0.864284	0.44
C058254	sibutramine	0.470537	0.400103	0.138629	0.677463	0.5	0.98
C012195	asarone	0.470524	0.445407	0.142623	0.630116	0.5	0.94
D011899	Ranitidine	0.470505	0.469236	0.167346	0.593861	0.5	0.99
C439326	2''-O-rhamnosyl-icariside II	0.470404	0.424922	0.19814	0.56581	0.556612	0.56
C008618	nihydrazone	0.470389	0.30772	0.17119	0.646467	0.60658	0.74
D006886	Hydroxychloroquine	0.470369	0.546959	0.166668	0.608705	0.407293	0.99
C571216	brodalumab	0.470323	0.348055	0.142031	0.727059	0.5	0.94
C040640	3,4-epithiobutanenitrile	0.470315	0.299055	0.18588	0.560662	0.693445	0.41
C581962	2,17-dimethyl-17-hydroxyandrost-1-en-3-one	0.470286	0.493974	0.123676	0.534503	0.555687	0.54
C406672	triazole-dione	0.470277	0.231286	0.134581	0.667223	0.680169	0.63
D004731	Endotoxins	0.470253	0.0477439	0.317929	0.720398	0.71878	0.98
C462529	1-ribofuranosyl-3-nitropyrrole	0.470229	0	0.189179	0.881871	0.669341	0.52
C104942	aristoloside	0.470209	0	0.234232	0.918196	0.610418	0.75
C030686	acetamide	0.470074	0.369314	0.155244	0.698325	0.5	0.98
C581895	FK886	0.470024	0.277643	0.217278	0.750895	0.507907	0.85
C532097	dihydroxy benzoyl naphthyl hydrazone	0.469817	0.179807	0.106564	0.836084	0.575186	0.52
D000069439	Dasatinib	0.469769	0.507799	0.191286	0.540749	0.5	0.99
D009627	Nomifensine	0.469708	0.102644	0.126978	0.758648	0.719196	0.8
C036676	N-nitrosoguvacoline	0.469625	0	0.212841	0.858913	0.678354	0.54
C041326	dihydrocyclosporin D	0.469581	0.291254	0.237193	0.709517	0.524164	0.64
C013690	styrene oxide	0.469408	0.360341	0.146305	0.626774	0.58266	0.91
C031624	isometronidazole	0.469172	0	0.0986281	0.825169	0.767618	0.84
C030986	pyrimidine	0.46909	0.476599	0.114299	0.602501	0.505566	0.98
C487638	NVP PDF 713	0.469057	0.204248	0.115407	0.760603	0.619145	0.64
D002784	Cholesterol	0.468901	0.63585	0.127594	0.441508	0.5	0.99
C573969	o-bromobenzamide	0.468858	0	0.163779	0.894002	0.665111	0.57
C472086	polyphenon E	0.468753	0.569121	0.128669	0.507179	0.5	0.95
C063555	4-hydroperoxydechlorocyclophosphamide	0.468744	0	0.176501	0.836406	0.715946	0.44
C066776	taurolithocholic acid 3-sulfate	0.468675	0.433826	0.242469	0.585302	0.5	0.63
C040634	sulforidazine	0.468612	0	0.0539472	0.863168	0.75	0.62
C045817	calcium arsenate	0.468475	0.216377	0.0928851	0.661599	0.715244	0.91
C093065	KPNFIRFamide	0.468457	0	0.00731803	0.951017	0.684923	0.27
C045279	N-nitroso-3-hydroxypiperidine	0.468414	0	0.126428	0.663888	0.912348	0.44
C042133	chlorosyl	0.468408	0	0.107652	0.742134	0.843469	0.42
D016559	Tacrolimus	0.468384	0.548614	0.136098	0.551677	0.471004	0.99
C058309	hypaconitine	0.468376	0.397625	0.144444	0.665584	0.503884	0.65
C008922	piperine	0.468308	0.585834	0.194365	0.456062	0.5	0.99
C521215	coumarin 151	0.468272	0	0.132035	0.822936	0.75	0.6
C047675	1,3-dichloroacetone	0.468199	0.267037	0.249471	0.581442	0.665481	0.85
D039821	Monoterpenes	0.468058	0.517611	0.102243	0.569469	0.5	0.98
D009595	Nitroparaffins	0.468044	0.260117	0.180348	0.646633	0.641229	0.83
C000593471	lesinurad	0.467962	0.436862	0.134079	0.616108	0.517858	0.85
C464534	tiarellic acid	0.467961	0	0.212302	0.982522	0.549191	0.38
C000614528	quinazolinimine	0.467893	0.509913	0.12684	0.468065	0.596228	0.67
C056934	fumonisin B2	0.467888	0.470727	0.181384	0.466018	0.61017	0.87
C541708	chromopyrrolic acid	0.467869	0	0.133634	0.933146	0.637579	0.6
C000606157	3-hydroxycarbamazepine	0.467828	0.379216	0.15009	0.635669	0.547466	0.58
C009473	4-thiouridylic acid	0.467807	0	0.18769	0.969925	0.573554	0.56
C036990	2-amino-3,8-dimethylimidazo(4,5-f)quinoxaline	0.467762	0.35152	0.185573	0.602463	0.590398	0.62
C471060	4-thioxothiazolidin-2-one	0.467733	0	0.108666	0.891952	0.690782	0.63
C091644	fusinite	0.467691	0.183765	0.0937284	0.892857	0.513432	0.61
C026524	ammonium cyanide	0.467687	0	0.0982703	0.746779	0.840991	0.87
D001556	Hexachlorocyclohexane	0.467654	0.422931	0.137217	0.546645	0.598605	0.87
C040929	bafilomycin A1	0.467607	0.373992	0.0821872	0.732274	0.489265	0.9
D013875	Thiophanate	0.467597	0.307894	0.102774	0.706637	0.570671	0.9
C001231	4'-fluoro-4-biphenylacetamide	0.467568	0	0.216986	0.647141	0.880855	0.52
C078581	ditec	0.46754	0	0.209995	0.880765	0.650626	0.58
D013752	Tetracycline	0.467503	0.376119	0.103629	0.630653	0.577674	0.99
C025320	N(4)-aminocytosine	0.46747	0	0.0797437	0.910481	0.685792	0.64
D009821	Oils	0.467461	0.513432	0.182895	0.531235	0.5	0.93
C042329	phenoxy radical	0.467459	0.400821	0.125525	0.619842	0.552681	0.91
C053714	cholanthrene	0.467456	0	0.225092	0.960941	0.562608	0.76
C010145	ethylene thiuram monosulfide	0.467398	0	0.265214	0.753287	0.75	0.7
C106054	epimedin C	0.46732	0.342072	0.158746	0.698576	0.515598	0.85
C007318	1,2-dibromo-3-chloropropane	0.467271	0.171005	0.221678	0.765554	0.58805	0.84
C014129	N-nitrosodiethanolamine	0.467243	0.17996	0.151089	0.743163	0.636685	0.89
C029713	chlordecone alcohol	0.466935	0	0.232112	0.899073	0.619145	0.78
C045667	acetaminophen sulfate ester	0.466716	0.592126	0.257744	0.412507	0.5	0.82
D019888	Nelfinavir	0.466636	0.557579	0.136486	0.507404	0.5	0.98
D013260	Steroids, Heterocyclic	0.466383	0.00456953	0.0735716	0.790524	0.80046	0.98
C056202	4-(methylamino)butanoic acid	0.466358	0	0.125782	0.755522	0.81384	0.81
D008710	Methenolone	0.466285	0.331737	0.127616	0.650965	0.585487	0.97
C516022	OPC-67683	0.466274	0.56139	0.147128	0.682118	0.314887	0.55
D000069465	Febuxostat	0.466055	0.498487	0.219523	0.522945	0.5	0.96
C021100	trichloroacetaldehyde	0.465818	0.333976	0.144867	0.571887	0.652066	0.85
D002722	Chlorobenzenes	0.465792	0.300266	0.159506	0.550216	0.700038	0.95
C029433	lead tetraacetate	0.465741	0.174139	0.203158	0.721396	0.63298	0.97
C051822	3-(chloromethyl)pyridine	0.465677	0.242661	0.199791	0.727626	0.559686	0.71
C030819	4,4'-diaminodibenzyl	0.465654	0	0.153432	0.901157	0.651916	0.75
D002753	Chlorzoxazone	0.465593	0.548059	0.215981	0.473526	0.5	0.93
C070130	diaminoguanidine	0.465593	0.296062	0.145977	0.754042	0.506482	0.78
C060988	baohuoside I	0.465552	0.375213	0.191245	0.658597	0.5	0.72
C097624	2,3-dihydro-1,4-benzothiazine	0.465538	0	0.216855	0.861341	0.659612	0.64
D000077239	Meloxicam	0.465401	0.454794	0.166953	0.608964	0.48167	0.99
C588356	pyrrolo(spiro-(2.3')-oxindole)-spiro-(4.3'')-oxindole	0.46538	0	0.127729	0.74896	0.816006	0.45
D005050	Etretinate	0.465361	0.370601	0.205475	0.655425	0.5	0.94
D004998	Ethiodized Oil	0.465299	0.494512	0.188974	0.589885	0.449662	0.93
D006027	Glycosides	0.465228	0.597487	0.106161	0.505029	0.472701	0.99
C493087	diphenylarsinic acid	0.465218	0.282258	0.247681	0.66818	0.553985	0.75
D000077340	Fluvastatin	0.465034	0.552494	0.165086	0.492583	0.5	0.97
C070647	2-hydroxyphenylacetaldehyde	0.464948	0.577412	0.255492	0.352595	0.569564	0.79
C511097	dibenzocyclooctadiene	0.464872	0.511454	0.260693	0.498458	0.486793	0.72
C023768	halofantrine	0.464859	0.335966	0.166377	0.625702	0.582148	0.94
C028337	cadmium telluride	0.464856	0.334896	0.148293	0.589049	0.628905	0.92
C000627770	folfirinox	0.464854	0.383803	0.138963	0.673706	0.5	0.93
C048888	CL 242817	0.464846	0.251221	0.210138	0.7554	0.515273	0.48
C011927	methylnitrosocyanamide	0.464791	0	0.229498	0.734262	0.777757	0.39
D061466	Lopinavir	0.464749	0.618492	0.155907	0.458069	0.472105	0.99
C022044	5-nitrobarbituric acid	0.464742	0	0.112663	0.837898	0.732369	0.71
C035946	forphenicinol	0.464721	0.201715	0.191836	0.93643	0.392461	0.51
C052417	4-desacetylvinblastine-monoclonal antibody KS1-4 conjugate	0.464545	0.433327	0.225113	0.580024	0.5	0.4
D019344	Lactic Acid	0.464524	0.488494	0.120249	0.764153	0.313062	0.99
C518868	zinc phosphite	0.464437	0	0.0541472	0.830736	0.76772	0.87
C103305	govadine	0.464414	0.266019	0.0828491	0.746862	0.571144	0.59
C012566	taurolidine	0.464368	0.304608	0.129341	0.656991	0.599017	0.89
C534735	tetraarsenic tetrasulfide	0.46429	0.440516	0.157285	0.605857	0.5	0.79
C010008	actinomycin C3	0.464206	0	0.171982	0.915681	0.623047	0.77
D019787	Linoleic Acid	0.464189	0.534915	0.120565	0.529463	0.5	0.99
C028430	mercuric sulfate	0.464166	0	0.220013	0.652228	0.862348	0.93
C549169	pyranocycloartobiloxanthone A	0.464127	0.400726	0.206261	0.71372	0.406868	0.59
C025657	arsenic acid	0.464127	0.354858	0.108235	0.467981	0.747487	0.99
C028451	3,4,3',4'-tetrachlorobiphenyl	0.463841	0.38252	0.143703	0.484115	0.684955	0.68
C098109	1,3-dibromo-2-propanol	0.463826	0.238694	0.310221	0.55073	0.678856	0.7
C005911	protizinic acid	0.463761	0	0.126725	0.972883	0.586918	0.53
D011431	Dextropropoxyphene	0.463729	0.357387	0.152326	0.673357	0.516144	0.96
C048094	acetaminophen mercapturate	0.463694	0.615302	0.261222	0.35061	0.526405	0.88
C029384	3-bromo-2-ketoglutarate	0.463578	0	0.14408	0.896711	0.653772	0.63
C006304	1-chloroamitriptyline	0.463519	0	0.269312	0.737661	0.75	0.62
C051964	metronidazole monosuccinate	0.463466	0	0.192232	0.881641	0.644374	0.76
C067845	SDPFLRFamide	0.463461	0	0.0777154	0.855631	0.727623	0.36
C479801	3-keto-valproate	0.463428	0.54281	0.226109	0.443651	0.522481	0.76
D003613	Danazol	0.463426	0.407565	0.130855	0.638364	0.510633	0.97
C462301	pavetamine	0.463376	0	0.259689	0.876487	0.615483	0.27
C538772	N-methyl-2-quinolone	0.463273	0	0.184587	0.893428	0.635734	0.72
C073333	morphocycline	0.463241	0	0.173488	0.896949	0.637652	0.46
D000068698	Tenofovir	0.463231	0.592458	0.163166	0.457237	0.490031	0.99
D002258	Carbonyl Cyanide m-Chlorophenyl Hydrazone	0.463172	0.277845	0.0771922	0.626111	0.678549	0.79
C067190	MDL 73404	0.463153	0	0.12386	0.66856	0.890544	0.32
C576563	borapetoside C	0.463057	0.512663	0.190614	0.552653	0.460077	0.62
C021277	nilutamide	0.463039	0.479697	0.159884	0.560997	0.5	0.93
C043854	di-N-desethylamiodarone	0.463009	0.388382	0.15394	0.600502	0.554679	0.78
C000596351	arctigenic acid	0.462925	0.366337	0.281162	0.943593	0.169726	0.71
C000611556	ebeiedine	0.462894	0.251221	0.180367	0.793208	0.485517	0.59
C573998	distichamine	0.462882	0	0.227971	0.9329	0.573203	0.57
D009640	Norethindrone	0.462867	0.313553	0.128167	0.742399	0.5	0.98
C520417	1-methyl-4-vinylpyridinium	0.462775	0.341755	0.184171	0.605283	0.580589	0.67
C510948	3,4,11-trihydroxy-2-(hydroxymethyl)-8-(4-hydroxyphenyl)-3,4,4a,11b-tetrahydro-2H,10H-pyrano(2',3'-4,5)furo(3,2-g)chromen-10-one	0.462715	0	0.274229	0.768628	0.713758	0.09
D000069454	Darunavir	0.462707	0.551683	0.0915103	0.522037	0.5	0.99
C552279	coumarin 343	0.462707	0	0.105952	0.816499	0.75	0.64
D009173	Mycophenolic Acid	0.462677	0.545988	0.158893	0.493935	0.5	0.98
C021270	tiaprofenic acid	0.462677	0.290451	0.113143	0.704625	0.567721	0.91
C049893	nickel boride	0.462658	0.129613	0.0668524	0.706264	0.75	0.8
C541095	1,4-dicarbonyl butene	0.462649	0.220143	0.201293	0.728917	0.569564	0.58
C570700	N-chlorodimethylamine	0.462551	0	0.207488	0.83433	0.680853	0.71
C112945	4-hydroxy-2-ethyl-5-methyl-3(2H)-furanone	0.46255	0.244478	0.175905	0.665962	0.620532	0.69
C071371	dibenzo(a,l)pyrene 11,12-dihydrodiol	0.462523	0.234907	0.2364	0.765724	0.5	0.71
D000068258	Bevacizumab	0.462473	0.531695	0.144804	0.514557	0.5	0.98
D005038	Ethylnitrosourea	0.462429	0.291112	0.09327	0.750088	0.530665	0.89
C064746	vinyl carbamate epoxide	0.4624	0.218191	0.274495	0.668578	0.594385	0.61
C520809	eltrombopag	0.462381	0.449372	0.161592	0.560193	0.527972	0.97
C055528	3-aminophenol	0.462377	0.259393	0.130211	0.74423	0.549589	0.89
C036978	concanamycin A	0.462332	0.144148	0.0725014	0.772282	0.665481	0.87
C423465	isotalatizidine	0.462291	0	0.206657	0.722477	0.792214	0.46
C504058	TroVax	0.462256	0	0.221873	0.835462	0.671498	0.81
D006881	Hydroxyacetylaminofluorene	0.462185	0.361107	0.179422	0.522457	0.644374	0.48
C033713	N,N'-bis((2-chloroethyl)nitrosocarbamoyl)cystamine	0.462098	0	0.113928	0.875576	0.684804	0.65
C000626509	tricyclic pyrones	0.462079	0.168921	0.141631	0.767819	0.60972	0.86
C000609888	N-desbutyldronedarone	0.46203	0.493974	0.310195	0.468034	0.5	0.75
D005985	Glyceraldehyde	0.462021	0.245026	0.0398514	0.730051	0.622071	0.94
C042840	tetraglycidyl-4,4'-methylene dianiline	0.461886	0	0.201396	0.852179	0.663724	0.85
C078544	crassolide	0.461879	0.30772	0.25893	0.888842	0.290551	0.55
C415843	8-hydroxymirtazapine	0.461819	0.231286	0.203675	0.783243	0.5	0.71
C059041	calyculin A	0.461761	0.25294	0.0778646	0.68765	0.63664	0.92
C012636	Org GC 94	0.461757	0	0.159431	0.858985	0.67745	0.59
C005219	methyl cellosolve	0.46167	0.201175	0.229106	0.69159	0.608528	0.91
C001368	N-hydroxy-2-aminofluorene	0.461594	0.246843	0.172743	0.664195	0.618171	0.85
D014293	Trimethadione	0.461589	0.259717	0.227854	0.757489	0.484426	0.9
D011803	Quinine	0.461534	0.433583	0.132305	0.615632	0.5	0.99
C520808	diguanidine	0.461519	0	0.102328	0.905799	0.658353	0.78
C479553	tetrahydrogestrinone	0.461465	0.331445	0.168642	0.699363	0.5	0.85
D000077332	Artesunate	0.46133	0.486705	0.172097	0.5419	0.5	0.98
C523470	BBR3610	0.461299	0	0.168037	0.787664	0.742865	0.44
C014218	2,3,4,2',3',4'-hexachlorobiphenyl	0.461196	0.165577	0.273702	0.544607	0.767153	0.65
C055533	adult T cell leukemia-derived factor	0.46112	0	0.163267	0.847242	0.685044	0.98
D014233	Tricarboxylic Acids	0.461078	0.495752	0.119896	0.673327	0.384746	0.99
D010752	Phosphoramide Mustards	0.461053	0.181203	0.168911	0.738585	0.609442	0.99
C018515	1,1-difluoro-2-bromo-2-chloroethylene	0.46098	0.317476	0.262207	0.520642	0.644208	0.56
C043931	benzo(a)pyrene-7,8-dihydrodiol-9,10-epoxide-DNA	0.460976	0	0.168251	0.729446	0.799846	0.75
D000077767	Panobinostat	0.460898	0.417195	0.155861	0.60196	0.516058	0.97
D019811	Hydroxylamine	0.460874	0.395553	0.110776	0.633731	0.528387	0.98
C479228	perfluorohexanoic acid	0.46087	0.449824	0.184763	0.544524	0.526313	0.8
C049700	methylisoamylnitrosamine	0.460844	0	0.108841	0.974105	0.584428	0.62
C015766	cyclopropanecarboxylic acid	0.460838	0.315081	0.189631	0.703036	0.5	0.87
C031764	3'-deoxycytidine 5'-triphosphate	0.460624	0.199254	0.0749487	0.785449	0.590006	0.9
D010406	Penicillins	0.460615	0.563534	0.108778	0.494656	0.499573	0.99
D002840	Chromates	0.460608	0.112107	0.159186	0.752297	0.668132	0.95
C030076	orellanine	0.460607	0.376872	0.202157	0.308164	0.82601	0.84
C518971	arecoline 1-oxide	0.460531	0.397522	0.270533	0.566281	0.512788	0.66
C510262	mercuric triflate	0.460502	0	0.133386	0.762186	0.782877	0.91
C022916	N-acetoxy-4-acetylaminobiphenyl	0.46046	0	0.200324	0.795489	0.715958	0.67
C083067	brucine N-oxide	0.460417	0.336974	0.20842	0.660338	0.509939	0.67
C000606551	remdesivir	0.460397	0.554082	0.110654	0.501981	0.5	0.99
C007068	cinnamyl anthranilate	0.460342	0.218191	0.22872	0.665654	0.612991	0.83
C000609350	phenylsulfonyl hydrazide	0.460256	0	0.195418	0.763188	0.75	0.67
D019331	NG-Nitroarginine Methyl Ester	0.460184	0.334565	0.118257	0.693952	0.522998	0.85
C000593118	5-chloro-2-methoxy-N-(2-(4-sulfamoylphenyl)ethyl)benzamide	0.460184	0	0.135564	0.937636	0.605224	0.54
C501448	styrylquinazoline	0.460162	0.270848	0.120506	0.779466	0.5	0.61
D006418	Heme	0.460158	0.514337	0.129454	0.5109	0.520591	0.99
D009596	Nitrophenols	0.460136	0.239845	0.0669634	0.72062	0.61653	0.97
D000068579	Celecoxib	0.460125	0.548515	0.153227	0.485308	0.5	0.99
C009350	sulfatolamide	0.46005	0	0.12594	0.797204	0.75	0.72
C485087	beauvericin E	0.460006	0.277643	0.202395	0.913216	0.317965	0.75
C002844	pristanic acid	0.459986	0.32205	0.107881	0.732651	0.50131	0.81
C012586	trichloroethyl chloroformate	0.459984	0	0.181835	0.75174	0.767288	0.8
C086401	pentabromodiphenyl ether	0.459976	0.386481	0.113061	0.652383	0.514521	0.83
C033233	actinomycin D1	0.459949	0	0.255763	0.816136	0.665804	0.95
C084720	4-amino-5-(imidazol-2-yl)imidazole	0.459886	0.328634	0.142102	0.777477	0.432438	0.69
D005296	Ferrous Compounds	0.459829	0.000492481	0.121846	0.789871	0.758115	0.99
D017964	Itraconazole	0.459717	0.564937	0.126032	0.481058	0.5	0.99
C462182	favipiravir	0.45966	0.521661	0.177128	0.498584	0.5	0.99
C112233	valnoctic acid	0.459532	0.465931	0.222069	0.462975	0.568422	0.96
C069880	3,4,6-trichlorocatechol	0.459486	0.291254	0.0721251	0.677069	0.603817	0.59
C012085	tris(2,3-dibromopropyl)phosphate	0.459447	0.303864	0.159668	0.678759	0.545606	0.79
C004762	2,4-dichlorophenol	0.459442	0.24883	0.105072	0.662305	0.644374	0.89
C579439	epiallopregnanolone sulfate	0.459151	0.458533	0.21154	0.542724	0.5	0.76
C453840	3-hydroxy-lauric acid	0.459094	0.24683	0.163795	0.607457	0.670643	0.66
C585193	borapetoside A	0.459033	0.449102	0.196603	0.559212	0.5	0.55
C586275	(thiazol-2-yl)hydrazine	0.458981	0.277643	0.0788125	0.659505	0.62988	0.57
C453899	GW 7647	0.458898	0.426924	0.188849	0.584793	0.5	0.59
C094370	gemfibrozil 1-O-acylglucuronide	0.458845	0.325913	0.262666	0.57713	0.571581	0.54
D020909	Acarbose	0.458756	0.51185	0.134018	0.526789	0.5	0.99
C486438	pyrrolo-deoxycytosine	0.458733	0	0.157638	0.832612	0.694134	0.76
D010702	Phorate	0.458733	0.35549	0.194237	0.602159	0.550796	0.88
C035396	dihydrosafrole	0.458709	0.394906	0.174501	0.741582	0.381742	0.9
C044202	mangion-purified polysaccharide (Candida albicans)	0.4586	0.44669	0.196367	0.668721	0.391505	0.57
C093160	KT3 671	0.458578	0	0.0424658	0.695171	0.888618	0.48
C117343	red yeast rice	0.458535	0.214676	0.220735	0.746336	0.533492	0.99
C121482	bis(2-chloroethyl)ethylamine	0.458511	0.185814	0.127173	0.717491	0.637896	0.88
C040890	chromated copper arsenate	0.45845	0.0827446	0.198235	0.569934	0.852778	0.96
D013267	Stilbenes	0.458429	0.482162	0.0774897	0.583596	0.5	0.99
C067487	3-(N-prolylamine)-2-oxo-1-pyrrolidineacetamide	0.458416	0	0.169301	0.867642	0.652163	0.59
C028099	N-nitrososarcosine ethyl ester	0.458358	0	0.178258	0.702143	0.812982	0.54
C000625699	2-iminothiazolidin-4-one	0.458352	0.389383	0.0790515	0.650876	0.524447	0.61
C013565	3-hydroxy-1-nitrosopyrrolidine	0.458349	0	0.207069	0.650567	0.850119	0.65
C051763	thiophene A	0.458334	0.251221	0.13835	0.769166	0.514608	0.93
C086459	RU 59063	0.458266	0.433695	0.0991535	0.677534	0.443126	0.42
C521549	rivoglitazone	0.458239	0.41694	0.153084	0.648219	0.462136	0.7
C092548	2-hydroxytacrine	0.458111	0	0.174163	0.882942	0.633364	0.69
C044101	endotoxin, Escherichia coli	0.458108	0.0567472	0.0673561	0.815583	0.69737	0.99
D000077384	Anastrozole	0.457981	0.403537	0.114109	0.638051	0.504291	0.98
C023754	tizanidine	0.4579	0.4091	0.153107	0.595882	0.521116	0.99
C488376	comenic acid	0.457877	0.224483	0.182705	0.672036	0.614698	0.49
C540526	pyrrolo-deoxycytidine	0.45784	0	0.0768025	0.920809	0.64323	0.84
C098546	ethyl tert-butyl ether	0.457742	0.325833	0.20557	0.703567	0.469913	0.95
C000591226	4-(N)-lauroylgemcitabine	0.457703	0	0.173302	0.80699	0.70832	0.32
D013331	Strychnine	0.45767	0.245326	0.175361	0.755463	0.513377	0.99
C104537	3-carbamoyl-2-phenylpropionaldehyde	0.457625	0.374861	0.102482	0.555349	0.620238	0.58
C075963	hydrogen uranyl phosphate	0.457589	0	0.117481	0.881585	0.661235	0.82
C095186	trifluoromethylsulfonamide	0.457515	0	0.0613285	0.799287	0.771351	0.83
C059149	4-thiouridine triphosphate	0.457483	0	0.109427	0.947459	0.599017	0.64
D013265	Stigmasterol	0.457438	0.537364	0.118515	0.668293	0.336119	0.96
C033686	3-methylglutaric acid	0.457329	0.324654	0.171094	0.690452	0.5	0.75
C541862	epi-isozizaene	0.457225	0.176024	0.0468301	0.650848	0.75	0.53
C433878	mitorubrinic acid	0.45714	0.2909	0.129395	0.665694	0.578699	0.69
C013956	7,12-dimethylbenz(a)anthracene-dihydrodiol	0.457045	0	0.183043	0.823846	0.68429	0.67
C101283	dichlorprop methyl ester	0.456948	0	0.173168	0.834917	0.677818	0.65
C034444	4-bromocrotonic acid	0.456917	0.238694	0.219354	0.51738	0.733458	0.69
D011339	Probenecid	0.456902	0.451555	0.145252	0.574975	0.5	0.98
D003306	Coproporphyrins	0.456803	0.293909	0.21802	0.601506	0.594385	0.95
C002950	methylformamide	0.456748	0.453579	0.190865	0.530055	0.51955	0.95
C020980	bile acid sulfates	0.456734	0.355923	0.186681	0.587666	0.561639	0.96
C005790	beta-thujone	0.456729	0.4671	0.158986	0.56837	0.48359	0.94
C471071	perfluorohexanesulfonic acid	0.456653	0.493174	0.123601	0.538047	0.505264	0.81
D010753	Phosphoranes	0.456503	0.00419732	0.128209	0.952814	0.576644	0.97
C024026	7,12-dimethylbenz(a)anthracene-8,9-dihydrodiol	0.456369	0	0.252079	0.796439	0.674814	0.74
D002994	Clofibrate	0.456368	0.531233	0.128225	0.501944	0.5	0.94
C535115	wilforine	0.456365	0.385955	0.134855	0.65544	0.488455	0.87
C531550	olaparib	0.45613	0.405238	0.166029	0.608201	0.5	0.99
C026385	n-hexane	0.456003	0.520753	0.145761	0.519672	0.482707	0.68
C510953	5'-acetoxy-N'-nitrosonornicotine	0.455874	0	0.126757	0.911501	0.62068	0.69
C053541	bicalutamide	0.455845	0.412621	0.12697	0.539995	0.579357	0.99
C026713	7,8-dioxochlorpromazine	0.455796	0	0.130975	0.832282	0.697516	0.65
D000069501	Abiraterone Acetate	0.455792	0.412368	0.128297	0.618756	0.5	0.98
D008617	Mephenytoin	0.455757	0.475147	0.169179	0.526433	0.508981	0.95
C003286	quinoxidine	0.45572	0	0.221484	0.900629	0.583647	0.71
C110004	3-methylcarbazole	0.455689	0.238694	0.15383	0.712586	0.566717	0.62
D064227	Chlorofluorocarbons, Ethane	0.455678	0.39203	0.109993	0.611907	0.53594	0.93
C029538	7,8,12-trimethylbenz(a)anthracene	0.455642	0	0.229554	0.882051	0.597919	0.78
D000479	Alkylmercury Compounds	0.455375	0	0.143774	0.859975	0.66195	0.97
C531904	4-aminophenyl arsenic acid	0.455293	0	0.223276	0.79749	0.684398	0.64
C031387	carbon tetrabromide	0.455263	0.140165	0.241932	0.5406	0.791691	0.94
C060073	detalliptinium	0.455035	0.299055	0.0706496	0.598932	0.659312	0.41
D044242	Trans Fatty Acids	0.455033	0.341642	0.114162	0.643668	0.550225	0.99
D000157	Aconitine	0.45497	0.369309	0.146567	0.649804	0.5	0.98
C024565	ethylene dichloride	0.45489	0.331486	0.202201	0.562375	0.597155	0.88
C033740	4,4'-diaminobenzanilide	0.454863	0.242661	0.235911	0.731403	0.5	0.52
C000170	ferric ferrocyanide	0.45467	0.420046	0.099378	0.735955	0.385656	0.93
D010094	Oxonic Acid	0.454653	0.212801	0.162556	0.797208	0.5	0.8
C019494	alpha-monofluoromethyldopa	0.454622	0	0.123002	0.779676	0.75	0.58
C569461	cannabinoid K2	0.454617	0.255861	0.158804	0.747169	0.508727	0.86
D006534	Heptachlor Epoxide	0.454574	0.185651	0.105573	0.696097	0.656476	0.9
D000077866	Clofarabine	0.454551	0.518419	0.123783	0.510619	0.5	0.96
D000241	Adenosine	0.454437	0.542502	0.0592392	0.542583	0.475823	0.99
C112776	CP 195543	0.454399	0	0.141236	0.952192	0.567587	0.51
C518149	selicrelumab	0.454394	0.485646	0.190814	0.509327	0.5	0.46
D053626	Atovaquone	0.454376	0.429022	0.0871734	0.549824	0.567882	0.98
D019297	2,4-Dinitrophenol	0.454339	0.308493	0.0922628	0.701924	0.533637	0.97
C001801	mitragynine	0.454204	0.454164	0.128349	0.561642	0.509733	0.98
C491625	3-(2'-deoxy-beta-D-erythro-pentofuranosyl)pyrimido(1,2-alpha)purin-10(3H)-one	0.454147	0.246357	0.189171	0.785632	0.462941	0.45
C033253	5-chlorocyclophosphamide	0.454056	0.30772	0.268974	0.586087	0.560903	0.74
D002747	Chlorpropamide	0.453957	0.369846	0.218987	0.547576	0.561933	0.93
C550786	stemaphylline	0.453915	0	0.159086	0.947034	0.562127	0.69
C010182	hexachloroethane	0.453911	0.22889	0.239638	0.576657	0.663323	0.95
C011416	carboxyaminoimidazole ribotide	0.453888	0	0.136943	0.745559	0.774579	0.7
C119207	4-((2-(1-methyl-2-pyrrolidinyl)ethyl)thio)phenol hydrochloride	0.453865	0	0.0965646	0.77717	0.763075	0.46
C013621	nitrosamides	0.453653	0.312603	0.139289	0.626557	0.578983	0.93
C102879	1,2-dibromobenzene	0.453634	0.338504	0.312229	0.520103	0.572997	0.81
C072808	OF 743	0.453587	0	0.227165	0.802383	0.67159	0.65
C016599	mono-(2-ethylhexyl)phthalate	0.453527	0.446442	0.174721	0.553542	0.5	0.81
C081459	cholesteryl ester hydroperoxide	0.453476	0.20799	0.127185	0.810426	0.505158	0.69
C555824	Fluo-5F-AM	0.453409	0	0.12422	0.890077	0.634746	0.67
C008042	hydroxylamine-O-sulfonic acid	0.453192	0.222539	0.206655	0.607459	0.652845	0.69
C000622250	carmaphycin B	0.453172	0	0.145044	0.76358	0.75	0.39
C006671	azo rubin S	0.453121	0.335175	0.192426	0.638024	0.516512	0.82
D013453	Sulfonylurea Compounds	0.453054	0.455053	0.101425	0.543587	0.536336	0.99
C062435	1-(5'-O-sulfamoyl-beta-ribofuranosyl)(1,2,4)triazole-3-thiocarboxamide	0.453	0	0.0717655	0.866388	0.68323	0.41
C007543	dityrosine	0.452959	0.269343	0.0719856	0.703455	0.576567	0.92
C013160	4-nitroso-N,N-diethylaniline	0.452891	0.317476	0.236744	0.449685	0.699584	0.56
C000612073	BIA 10-2474	0.452826	0.285624	0.155548	0.270085	0.951408	0.49
C520890	coumarin 314	0.452769	0	0.0771978	0.796093	0.75	0.63
C511234	N-benzamidothiourea	0.452531	0	0.15412	0.904495	0.602303	0.65
C010826	diclofurime	0.452428	0	0.109835	0.838418	0.690163	0.4
D000477	Alkylating Agents	0.452188	0.0166703	0.217952	0.754032	0.702981	0.99
C408993	tert-butylsulfonamide	0.45207	0	0.138737	0.762876	0.75	0.81
C103731	22,26-azasterol	0.452037	0.25639	0.109311	0.722458	0.548625	0.56
C009661	vicine	0.451994	0.324317	0.0776361	0.939681	0.279163	0.55
C521526	1-hydroxy-2-dodecyl-4(1H)quinolone	0.451878	0.194536	0.161557	0.74393	0.562328	0.43
C574799	bisphenol A disulfate	0.451765	0.328634	0.11895	0.623419	0.569648	0.55
C471992	bosutinib	0.45176	0.464686	0.177526	0.527711	0.5	0.94
C000613972	podophyllotoxin acetate	0.451735	0.263004	0.219638	0.70825	0.5	0.92
C043112	dichlorquinazine	0.451726	0.299055	0.132417	0.715778	0.5	0.7
D008774	Methylphenidate	0.451722	0.303037	0.113497	0.61323	0.608011	0.99
C030920	6-hydroxyethylguanine	0.451672	0.238694	0.230428	0.573171	0.653772	0.74
C495118	3beta-acetoxyandrost-5-en-17-one	0.451621	0.328652	0.152668	0.611055	0.564631	0.67
C038290	N-(2-hydroxyethyl)-N-carboxymethylnitrosamine	0.451556	0	0.166005	0.571812	0.925632	0.61
C049826	2-methoxyacetaldehyde	0.451526	0.338504	0.231931	0.611894	0.513976	0.72
C569672	N-ethyl-3-fluoro-3-(3-fluoro-4-(pyrrolidinylmethyl)phenyl)cyclobutanecarboxamide	0.451525	0	0.0349032	0.812887	0.75	0.42
C036077	nitrobenzene	0.451485	0.224077	0.189701	0.647955	0.613315	0.98
C528328	GSK690693	0.4514	0.199734	0.147127	0.806603	0.5	0.6
C013165	statine	0.451376	0.24752	0.0959595	0.784316	0.5	0.94
C000609366	N-chlorosulfonamide	0.451333	0	0.161474	0.748929	0.75	0.7
C074088	5-hydroxy-2'-deoxyuridine	0.451321	0.146532	0.141912	0.827956	0.53418	0.57
C054694	polyoxyethyleneamine	0.451297	0.367356	0.195312	0.614526	0.5	0.72
C571245	pyrrolo-cytosine	0.451257	0	0.0890891	0.834978	0.699876	0.75
C000597462	2,2',6,6'-tetrabromo-4,4'-isopropylidenediphenol	0.451244	0.40912	0.260899	0.539785	0.5	0.74
C511537	5-methoxy-2-phenyl-N,N-dimethyltryptamine	0.451204	0.299055	0.133383	0.727323	0.486143	0.73
C009495	titanium dioxide	0.451165	0.393999	0.135963	0.617096	0.5	0.99
C017963	vinyl carbamate	0.451158	0.409597	0.191811	0.596648	0.476902	0.84
C029948	mercury nitrate	0.451101	0.134233	0.183465	0.666355	0.686535	0.79
C586085	perfluoroundecanoic acid	0.451084	0.421504	0.139251	0.511151	0.576514	0.76
C093462	desmethylterbinafine	0.450991	0.61112	0.183566	0.385851	0.489715	0.87
C569942	sulfinyl nitrite	0.450957	0.187913	0.148368	0.748318	0.567934	0.76
C011166	5-aminouracil	0.450749	0	0.105706	0.832134	0.692636	0.73
C000628687	quinazolin-4-amine	0.450643	0.255861	0.10934	0.839174	0.427545	0.79
C024217	meturedepa	0.450613	0	0.167641	0.743324	0.75	0.21
C031324	tris(chloroethyl)phosphate	0.450486	0.252713	0.172134	0.65372	0.584203	0.75
D006710	Homocysteine	0.450202	0.477125	0.143574	0.534244	0.49255	0.99
C520704	tremelimumab	0.450196	0.563094	0.124272	0.450456	0.5	0.88
C070366	NIP 121	0.450164	0	0.109621	0.905561	0.615202	0.52
D019259	Lamivudine	0.450158	0.59921	0.162635	0.486674	0.408353	0.99
C016083	protochlorophyll	0.450143	0	0.194134	0.65488	0.823554	0.98
C057934	4-acetaminobenzaldehyde	0.450119	0	0.224145	0.663636	0.79971	0.7
C465499	n-piperazinylquinolone	0.450113	0	0.0930414	0.778874	0.75	0.65
C014130	N-nitroso-2,6-dimethylmorpholine	0.450095	0	0.137696	0.506485	1	0.53
C439617	trichlorofluoroethene	0.450042	0.277643	0.239211	0.592502	0.585396	0.81
D004952	Esters	0.45002	0.492171	0.106595	0.545872	0.483728	0.99
C057590	phosphatidylcholine hydroperoxide	0.449979	0.33127	0.188074	0.627281	0.522337	0.67
C041515	dibenzo(aj)anthracene	0.449932	0.272678	0.194146	0.681518	0.523494	0.85
C053327	azoxyethane	0.4499	0	0.204846	0.899483	0.572745	0.71
C087532	N,N-dimethylglycylamidominocycline	0.449825	0	0.145678	0.858059	0.643491	0.45
C009438	tetrandrine	0.449778	0.48911	0.159326	0.505452	0.5	0.94
C403754	benzyloxycarbonyl-leucyl-glutamyl-histidyl-aspartic acid fluoromethyl ketone	0.449767	0.381417	0.187624	0.610331	0.488626	0.64
C408629	5-ethoxycarbonyl-5-methyl-1-pyrroline N-oxide	0.449673	0	0.0979237	0.753517	0.771375	0.62
C022859	5-vinyluracil	0.44966	0	0.0781473	0.838434	0.696301	0.64
C025463	sulindac sulfone	0.449646	0.375915	0.0543018	0.592184	0.578513	0.9
C017409	6-(hydroxymethyl)benzo(a)pyrene	0.449541	0.218191	0.182763	0.673981	0.589841	0.59
C058960	4-methoxy-1,2-benzoquinone	0.449451	0.339322	0.156042	0.65096	0.504777	0.67
C511766	2,3,4,5-tetrachlorobiphenyl	0.449422	0.183765	0.231668	0.579381	0.693997	0.78
C055415	N-(4-azidosalicyl)galactosamine	0.449405	0.135461	0.0756829	0.623471	0.776142	0.62
C442642	anthraglycoside B	0.449352	0.445028	0.225013	0.515199	0.5	0.49
D000077336	Caspofungin	0.44933	0.534108	0.131383	0.472857	0.5	0.99
D015251	Epirubicin	0.449317	0.500143	0.137799	0.503758	0.49981	0.98
C033351	maytanprine	0.449239	0.366337	0.156662	0.707887	0.419781	0.63
C017435	enilconazole	0.449219	0.424622	0.140775	0.577258	0.5	0.73
C097158	nitrosomethane	0.449193	0	0.212136	0.968479	0.497629	0.93
C520548	guanine-6-thioguanine	0.449188	0	0.227907	0.708206	0.75	0.76
D006841	Hydrocarbons, Aromatic	0.449123	0.406951	0.177921	0.506457	0.569564	0.99
D013774	Tetranitromethane	0.449044	0.13155	0.126423	0.876892	0.5	0.9
C101316	methyl-2-hydroxyimino-5-nitro-6-methoxy-3-hexeneamide	0.448974	0	0.195457	0.694194	0.779487	0.47
C006559	aminorex fumarate	0.448931	0.187913	0.28219	0.827482	0.41477	0.86
C004914	hydracrylonitrile	0.448696	0.12266	0.0690905	0.837769	0.575462	0.59
C016800	1,1,1-trifluoro-2-chloroethane	0.448597	0.412124	0.209191	0.584855	0.468515	0.68
C000602557	5-fluoro-1-propargyluracil	0.448538	0.20686	0.177264	0.800621	0.473769	0.64
C100141	sulfacytine	0.448526	0	0.210117	0.697671	0.767111	0.65
C586094	ombitasvir	0.448518	0.445397	0.148652	0.509045	0.541045	0.96
C010360	triethyllead	0.448492	0.129051	0.171528	0.857865	0.497041	0.78
C052668	2-aminofluorene-DNA complex	0.448482	0	0.14112	0.8432	0.655926	0.6
D000077922	Thiamethoxam	0.448403	0.344977	0.128478	0.603304	0.556892	0.91
C013280	3,4,3',4'-tetrachloroazoxybenzene	0.448384	0.285454	0.202746	0.601458	0.581059	0.58
D002992	Clofenapate	0.448323	0.301666	0.287385	0.623772	0.5	0.53
C012765	bakuchiol	0.448313	0.453981	0.175512	0.527358	0.5	0.97
C063004	AD 5	0.448246	0.427475	0.113511	0.584629	0.5	0.73
D010070	Oxalates	0.448205	0.351553	0.0826462	0.635287	0.540555	0.98
C012125	diisononyl phthalate	0.448172	0.434571	0.170218	0.548922	0.5	0.79
C115583	clavaric acid	0.448137	0.296062	0.176839	0.587771	0.596228	0.53
C018391	lead sulfide	0.448041	0.151001	0.122967	0.85566	0.5	0.96
C121930	dibenzo(a,l)pyrene diol epoxide	0.448038	0	0.169797	0.904064	0.579169	0.84
C000622912	borapetoside E	0.448028	0.328652	0.261378	0.650972	0.457786	0.51
D000068878	Trastuzumab	0.447981	0.503645	0.113972	0.562175	0.445128	0.99
C075391	fraxinellone	0.447929	0.375415	0.225404	0.544047	0.535589	0.78
D014050	Toluene	0.447856	0.371868	0.107718	0.547383	0.594385	0.99
C117714	4-hydroxyequilenin-o-quinone	0.447784	0.340233	0.204837	0.558715	0.565879	0.49
D061065	Polyketides	0.447744	0.404478	0.105516	0.569803	0.540067	0.99
D003630	Daunorubicin	0.447698	0.517933	0.139145	0.573048	0.40639	0.99
C443181	implitapide	0.447685	0.414497	0.231738	0.529947	0.506585	0.73
D013107	Sphingolipids	0.447662	0.47699	0.0983041	0.540675	0.5	0.99
C406451	coumarin-3-carbonyl chloride	0.447639	0	0.08262	0.863475	0.66195	0.5
C108731	1'-(hydroxymethyl)eugenol	0.447597	0.484181	0.292155	0.43633	0.5	0.73
C481905	dichloroethylaluminum	0.447596	0	0.166797	0.760042	0.723145	0.52
D013463	Sulfuric Acid Esters	0.447557	0.143288	0.200444	0.763294	0.559647	0.9
C016012	5-nitro-2'-deoxyuridine	0.447554	0	0.109547	0.823661	0.688003	0.71
C000123	bendazac	0.447552	0.384891	0.254888	0.518482	0.535614	0.82
C085685	KC 399	0.447534	0	0.064492	0.693381	0.840742	0.52
C050420	nicotone	0.447492	0	0.0929439	0.828823	0.690928	0.97
C094593	cyanopeptolin S	0.447473	0.546187	0.0912641	0.471355	0.502982	0.56
C027113	chrysophanic acid	0.447446	0.549622	0.173172	0.429853	0.5	0.86
C019484	N(6)-(methylnitroso)adenosine	0.447383	0	0.230103	0.81592	0.634868	0.71
C000606971	3,6-bis(1-methyl-2-vinylpyridinium)carbazole	0.447362	0	0.114914	0.865845	0.642463	0.55
C057580	gallocatechol	0.447303	0.511919	0.0728319	0.517225	0.5	0.8
D002749	Chlorprothixene	0.447302	0.119046	0.133894	0.814865	0.564698	0.93
C063723	furaquinocin A	0.447295	0	0.110726	0.899751	0.610418	0.48
C550175	sanguilutine	0.447249	0.218191	0.179253	0.830717	0.426836	0.64
C060540	polyhexamethyleneguanidine	0.447243	0.317757	0.188645	0.653271	0.5	0.77
C020748	ferrous sulfate	0.447223	0.45011	0.109615	0.53221	0.528152	0.99
D044946	Biflavonoids	0.447219	0.493019	0.146277	0.499108	0.5	0.95
C035985	benz(c)acridine	0.447135	0.142679	0.207524	0.725975	0.592556	0.79
D008715	Methionine	0.447134	0.528241	0.0315312	0.550459	0.470503	0.98
C052134	libenzapril	0.447076	0	0.134741	0.823528	0.673866	0.6
C062014	MDL 27048	0.447049	0	0.141149	0.857526	0.636569	0.34
C042162	3-(methylnitrosamino)propionitrile	0.446999	0.344806	0.0406556	0.348358	0.851004	0.72
D018836	Inflammation Mediators	0.446967	0.239987	0.0874211	0.656662	0.624023	0.99
C015977	malealdehyde	0.446928	0.470752	0.215225	0.414095	0.571788	0.7
D002857	Chromium	0.44692	0.443066	0.073379	0.507224	0.577239	0.99
C508827	acetanilide	0.446901	0.373694	0.223613	0.599677	0.478977	0.94
C005108	metanil yellow	0.446898	0.370704	0.207475	0.53826	0.551441	0.84
C045816	arsenic trisulfide	0.446898	0.357464	0.125747	0.542096	0.601709	0.74
C056341	monic acid A	0.446891	0	0.186791	0.865106	0.605616	0.84
C035548	5'-mercuriuridine triphosphate	0.446759	0	0.111168	0.754383	0.753691	0.4
C042584	nickel-zinc ferrite	0.446756	0.126711	0.0875094	0.733586	0.659594	0.83
D001725	Bis(Chloromethyl) Ether	0.446629	0	0.177325	0.921768	0.552772	0.86
D007052	Ibuprofen	0.446571	0.558505	0.0232517	0.512474	0.480394	0.99
C074992	valyllysine	0.446548	0	0.0550496	0.819402	0.715992	0.77
C464485	acetamiprid	0.446515	0.395699	0.125481	0.604362	0.5	0.93
C024270	nicotine 1-N-oxide	0.446505	0.289228	0.10202	0.542881	0.679649	0.76
C525234	2-fluorenylnitrenium	0.446482	0	0.101117	0.941777	0.570351	0.68
C008505	O-methylthymidine	0.446372	0.316175	0.123825	0.606543	0.577674	0.74
D005742	Gasoline	0.44636	0.000203833	0.144521	0.679185	0.810612	0.99
D010131	Aminosalicylic Acid	0.446337	0.465689	0.206437	0.493273	0.5	0.97
C029658	propionic acid	0.446326	0.38833	0.129296	0.597999	0.511165	0.98
D013828	Thioacetazone	0.446311	0.356324	0.196785	0.570855	0.536517	0.88
C445068	bardoxolone methyl	0.446291	0.502182	0.142274	0.531784	0.456916	0.96
C092652	aristolochic acid C	0.446282	0	0.211624	0.745945	0.71023	0.83
D003533	Cyproheptadine	0.446242	0.30864	0.135236	0.610401	0.575186	0.98
C029659	zearalenol	0.445968	0.56039	0.151097	0.424949	0.5	0.91
D009593	Nitroimidazoles	0.445934	0.361696	0.0767045	0.586973	0.573749	0.98
D005905	Glyburide	0.445928	0.503592	0.12405	0.535867	0.459264	0.98
C001920	4-aminoquinoline	0.44584	0.438413	0.0931931	0.516903	0.558527	0.88
C089231	benzo(g)chrysene-11,12-dihydrodiol-13,14-epoxide	0.445826	0	0.215675	0.871495	0.581059	0.62
C588260	dasabuvir	0.445805	0.453473	0.133896	0.43756	0.602335	0.97
C082360	fipronil	0.445782	0.429638	0.10141	0.531953	0.547942	0.97
D014750	Vincristine	0.445707	0.50493	0.126875	0.492936	0.498673	0.99
C009895	isonicotinuric acid	0.445669	0.458533	0.273967	0.567102	0.397222	0.75
C020769	N-3-methylbutyl-N-1-methylacetonylnitrosamine	0.445585	0	0.132112	0.607532	0.885959	0.25
C016718	rifazone-82	0.445553	0	0.139995	0.771021	0.718418	0.31
C014670	methylethylthiophos	0.445441	0	0.206175	0.806883	0.649071	0.42
C025443	S-nitroso-2-mercaptoethylamine	0.445437	0.299055	0.12843	0.582239	0.613521	0.71
C062677	wilfortrine	0.44538	0.3192	0.306333	0.570179	0.516284	0.54
D001786	Blood Glucose	0.44534	0.3546	0.135005	0.709333	0.427255	0.99
C010934	2,4-dinitroaniline	0.44527	0.121646	0.171982	0.733269	0.617539	0.73
C103432	nickel(II) 3,3'-(1,2-cyclohexanediyldinitrilo)-bis(2-methylpropane-2-thiolate)	0.44527	0	0.0672974	0.841901	0.682895	0.5
D006000	Glycocholic Acid	0.445269	0.52374	0.202051	0.508276	0.425401	0.9
C010110	2',3'-dideoxyadenosine 5'-phosphate	0.445219	0	0.116082	0.851384	0.64884	0.74
C509922	brivanib	0.445202	0.499515	0.21228	0.566027	0.386525	0.86
C473307	nicoboxil	0.445201	0	0.129984	0.917202	0.57601	0.6
C048350	5-(4-acetamidophenyl)pyrazin-2(1H)-one	0.445188	0	0.136593	0.822058	0.667804	0.6
C017009	anthraquinone violet	0.445104	0.341755	0.13898	0.544259	0.602362	0.77
C517828	hexabrominated diphenyl ether 153	0.445056	0.268651	0.11801	0.626983	0.603057	0.58
D012822	Silicon Dioxide	0.444987	0.445508	0.144094	0.539899	0.5	0.99
C041875	N-chlorosulfonyl isocyanate	0.44497	0.199254	0.134398	0.616542	0.6744	0.7
C034529	N-hydroxy-4-aminoazobenzene	0.444878	0	0.229566	0.78576	0.656531	0.71
C038679	humantenmine	0.444857	0	0.295566	0.835662	0.573554	0.28
C029939	corticosterone acetate	0.444854	0	0.157574	0.938889	0.539313	0.89
C049292	pyrene 4,5-oxide	0.444823	0.231286	0.147467	0.67585	0.57601	0.64
C028617	aroclor 1248	0.444665	0.235791	0.22665	0.612826	0.594385	0.67
C587938	(4-methyl-1-naphthyl)-(1-pentylindol-3-yl)methanone	0.444623	0.194536	0.180757	0.771268	0.5	0.57
C000628404	1,3-thiazepane-2-thione	0.444621	0.299055	0.164302	0.674967	0.5	0.55
C030957	methylmercury II	0.444549	0.21455	0.265535	0.621409	0.587197	0.98
C067315	3,3a-dehydropyrazidol	0.444535	0	0.210553	0.744575	0.70602	0.4
C010935	4,4'-dinitrodiphenyldisulfide	0.444488	0	0.145689	0.843282	0.639582	0.44
C022260	alpha-methyltyrosine methyl ester	0.444311	0	0.107097	0.75154	0.75	0.57
C000589651	ribociclib	0.44423	0.401557	0.154278	0.57611	0.5	0.96
D014052	Toluidines	0.444204	0.180701	0.112822	0.668409	0.649194	0.92
C023881	Sofradex	0.444178	0	0.14781	0.730719	0.75	0.89
C074238	HY-agent	0.444096	0	0.175696	0.716488	0.75	0.51
D012459	Salicylates	0.444084	0.432035	0.216598	0.51396	0.5	0.99
C558240	amino-benzosuberone	0.444005	0.310746	0.120018	0.694487	0.488777	0.62
C014024	2,4,5,2',4',5'-hexachlorobiphenyl	0.444005	0.476199	0.132635	0.511501	0.5	0.66
C032012	2-hydroxyamino-3-methylimidazolo(4,5-f)quinoline	0.443987	0.179807	0.213626	0.681938	0.585396	0.59
D002800	Cholinesterase Inhibitors	0.443976	0.225268	0.063522	0.796888	0.5	0.99
C018147	SR-AT	0.443888	0.299055	0.125486	0.692838	0.498974	0.61
D006851	Hydrochloric Acid	0.443783	0.497982	0.177149	0.521322	0.445362	0.99
C121337	pyrisulfoxin A	0.443749	0	0.234072	0.946372	0.489712	0.4
C000619276	(R)-aloesaponol III- 8 methyl ether	0.44374	0.384454	0.311178	0.438583	0.574463	0.41
C520592	triterpenoid TP-222	0.443708	0.266207	0.151226	0.571577	0.639582	0.51
C037220	1,1-diphenylhydrazine	0.443701	0.260781	0.17549	0.595933	0.608495	0.82
C035921	1'-acetoxyestragole	0.443536	0.40912	0.201166	0.59188	0.450793	0.74
C030064	demeton-S-methyl	0.443514	0.183669	0.210272	0.696259	0.567235	0.77
C449743	tacamonine	0.44349	0	0.185236	0.806403	0.653193	0.55
C515195	5,6-chrysenequinone	0.443478	0	0.125533	0.88187	0.607537	0.52
C413685	entecavir	0.443473	0.54556	0.206913	0.47294	0.430201	0.99
C032642	4-aminophenylarsenoxide	0.443403	0.250697	0.19034	0.822896	0.383147	0.75
C024568	gold tetrachloride, acid	0.443397	0.283302	0.109169	0.735069	0.478935	0.97
C023492	alpha-methyldopamine	0.443388	0.451795	0.145362	0.51449	0.512892	0.85
C018562	guggulu extract	0.44338	0.436511	0.303484	0.509667	0.453908	0.96
C438427	cleomiscosin C	0.443287	0.299055	0.308062	0.644757	0.45366	0.61
C022842	chloric acid	0.44319	0.217289	0.134472	0.872338	0.3943	0.97
C000609138	avelumab	0.443175	0.515662	0.0796505	0.503714	0.491913	0.93
C031927	hydroquinone	0.443165	0.439618	0.131721	0.545599	0.5	0.98
C000613212	azafluorenone	0.443142	0.183765	0.121038	0.867859	0.438855	0.73
D006219	Halogens	0.443085	0.323542	0.112947	0.583892	0.586891	0.99
D014042	Tolazamide	0.443069	0.336746	0.138164	0.608497	0.536415	0.88
C525726	dacomitinib	0.443068	0.359094	0.167506	0.586017	0.521874	0.88
D019815	Oxalic Acid	0.442936	0.354768	0.104133	0.671373	0.47207	0.98
D002777	Cholestanols	0.442909	0.334745	0.19761	0.591058	0.525573	0.96
D014112	Toxaphene	0.442821	0.255425	0.140308	0.645782	0.578513	0.9
D006118	Griseofulvin	0.442798	0.431517	0.184031	0.526259	0.5	0.99
C518434	3-mercaptopropanol	0.442778	0	0.193646	0.963128	0.489772	0.6
C050904	O-(2,4-dinitrophenyl)hydroxylamine	0.442708	0	0.189929	0.715826	0.738687	0.83
C026772	chloroacetyl coenzyme A	0.442652	0.271621	0.151584	0.589522	0.612348	0.85
D003543	Cysteamine	0.442581	0.380159	0.143561	0.597094	0.5	0.97
C065360	2'-deoxyinosine triphosphate	0.442528	0	0.0969179	0.958521	0.54187	0.84
C038954	7-nitrobenzanthracene	0.442505	0.327582	0.15745	0.642462	0.5	0.8
C000621968	tert-butyl benzoquinone	0.442464	0.386216	0.204109	0.446068	0.614284	0.82
C032232	barbituric acid	0.442394	0.350557	0.150239	0.655823	0.466878	0.98
C024218	acetamido-CNU	0.442389	0	0.0787686	0.629095	0.87988	0.36
C043377	acetochlor	0.442374	0.347804	0.165977	0.574926	0.542591	0.81
D000078785	Mirtazapine	0.442372	0.432558	0.171476	0.530007	0.5	0.99
C014369	bromfenvinphos	0.442327	0.246357	0.143598	0.931378	0.298611	0.78
C013959	dimethylacetamide	0.442184	0.283643	0.175881	0.617086	0.558975	0.91
C024617	polyol	0.442128	0.36794	0.112904	0.621388	0.501669	0.96
C112347	3-bromoacetylamino benzoylurea	0.442111	0	0.145033	0.909917	0.564956	0.55
C020344	glycidyl ethers	0.442097	0.158255	0.18195	0.798111	0.5	0.96
D001572	Benzofurans	0.442028	0.226092	0.195695	0.72316	0.5	0.97
C480101	beta-sultam	0.441938	0	0.190501	0.778143	0.67339	0.7
C120609	daunoform	0.4419	0.317476	0.202786	0.609879	0.517903	0.77
D017255	Acitretin	0.441849	0.489501	0.219298	0.484738	0.462583	0.98
C059733	antioquine	0.441815	0	0.110599	0.741052	0.75	0.65
C000624561	2-acetyl-7-methoxynaphtho(2,3-b)furan-4,9-quinone	0.441781	0.382533	0.191279	0.504595	0.563465	0.7
D004917	Erythromycin	0.441768	0.434439	0.101609	0.562495	0.498451	0.99
C012600	substance S	0.44175	0.456994	0.00488199	0.752248	0.33444	0.51
C432462	otosenine	0.441662	0	0.279099	0.80448	0.601788	0.36
C037386	acetaminophen glucuronide	0.441638	0.60153	0.245121	0.440787	0.380855	0.92
C034221	catechol	0.441628	0.477125	0.0838645	0.526639	0.5	0.98
C063002	2,3-dimethoxy-1,4-naphthoquinone	0.441602	0.327765	0.216144	0.609771	0.5	0.69
C073716	niperotidine	0.441559	0.408305	0.269703	0.502299	0.5	0.43
D010636	Phenols	0.44148	0.520826	0.100217	0.50673	0.467517	0.99
C030415	pyromeconic acid	0.441472	0.190921	0.222869	0.731182	0.511615	0.6
C011269	2,5-hexanedione	0.441378	0.404725	0.183443	0.548375	0.5	0.79
C031336	1,1,1,2-tetrachloroethane	0.441311	0	0.347423	0.530136	0.840742	0.77
C037351	tauromuricholic acid	0.44121	0.549089	0.238573	0.487241	0.388618	0.66
C555004	nicotinyl tryptophanate	0.441169	0	0.265088	0.819324	0.592222	0.53
C553563	pyrazine-2-carboxylate	0.441111	0	0.0896921	0.807551	0.691491	0.65
C114399	pectenotoxin 6	0.441082	0.373319	0.150252	0.570235	0.525107	0.61
C053552	taurolipid B	0.441071	0	0.229309	0.847176	0.581917	0.45
C057552	acetoacetaldehyde	0.440948	0	0.223117	0.663634	0.768126	0.91
C044848	10-N-(bromoacetyl)amino-1-decylglucopyranoside	0.440928	0	0.148765	0.891942	0.576925	0.26
C475805	IIF compound	0.440727	0	0.186754	0.821238	0.627929	0.52
C062614	3,4-dinitrotoluene	0.440698	0.277643	0.235885	0.387798	0.75906	0.88
D000074	Acenocoumarol	0.440652	0.358301	0.1635	0.60223	0.5	0.89
C005746	sulfoxide	0.440588	0.405203	0.126183	0.563538	0.510227	0.96
C055171	sarcosine dithiocarbamate	0.44056	0.159255	0.115027	0.653705	0.671487	0.58
C017229	1,2-dihydro-1,2-dihydroxy-5-methylchrysene	0.440512	0	0.176295	0.877233	0.576411	0.48
D007559	Ivermectin	0.440466	0.34562	0.0884541	0.651786	0.5	0.99
C414090	methyl mandelate	0.44046	0	0.0794501	0.751884	0.75	0.86
C039586	dichloroketene	0.440429	0	0.14741	0.788148	0.679649	0.84
C015799	2,6-dichlorobenzylthiopseudourea	0.440304	0	0.151563	0.932663	0.532619	0.68
D000068718	Rosuvastatin Calcium	0.440283	0.571393	0.145842	0.484727	0.41195	0.99
C045950	propiconazole	0.440263	0.444828	0.158756	0.511486	0.505228	0.97
D013793	Thallium	0.440088	0.20425	0.117033	0.644727	0.632813	0.98
C520156	acylthiocarbamate	0.440087	0.328634	0.170187	0.626578	0.5	0.56
C436354	oscillamide Y	0.439996	0.577269	0.176518	0.707163	0.167295	0.65
C420703	3,4-dichlorophenoxyacetic acid	0.439984	0	0.154974	0.840387	0.622071	0.91
D008528	Mefenamic Acid	0.439962	0.41468	0.158075	0.532094	0.514056	0.98
C108010	CP 102	0.439956	0.271621	0.119528	0.846329	0.362133	0.66
C014849	tetramethyllead	0.439941	0.170642	0.268653	0.733443	0.501382	0.75
C547319	Cloreximid	0.439928	0	0.0948081	0.829881	0.662463	0.51
C083257	5-propynyluracil	0.439853	0	0.092489	0.888853	0.604387	0.61
C078956	4-methylthioamphetamine	0.439813	0.371906	0.193759	0.503168	0.567391	0.78
C000625326	DSR-29133	0.439809	0.317476	0.256936	0.674577	0.41881	0.46
C093875	montelukast	0.439734	0.440391	0.152557	0.522398	0.5	0.99
C027746	glycolithocholic acid	0.439702	0.504824	0.175692	0.514294	0.431994	0.67
C035340	quinamine	0.439644	0	0.163475	0.874236	0.58278	0.82
C059324	embutramide	0.439627	0.255491	0.0978829	0.805795	0.428468	0.86
C001870	nonachlor	0.439585	0.342891	0.100589	0.54844	0.596921	0.84
C028477	alpha-difluoromethyl-DOPA	0.439549	0	0.107085	0.783041	0.70184	0.7
C045362	prochloraz	0.439541	0.347922	0.13477	0.600376	0.522712	0.89
D019324	beta-Naphthoflavone	0.439503	0.522111	0.236008	0.398145	0.5	0.85
C099674	4-amino-3-chlorophenol	0.439474	0.506373	0.292916	0.336577	0.548751	0.61
D010398	Penicillic Acid	0.439398	0.449994	0.183011	0.496392	0.5	0.81
C556060	6,7-dihydro-5H-pyrrolo(1,2-a)imidazole	0.439368	0.251221	0.129056	0.748972	0.473066	0.64
C421010	9-(4'-aminophenyl)-9H-pyrido(3,4-b)indole	0.439288	0	0.248593	0.806632	0.60658	0.68
D009287	Naphthyridines	0.439252	0.269892	0.100849	0.717067	0.5	0.93
C035107	6-fluorouracil	0.439213	0	0.104039	0.840854	0.644374	0.98
C511839	alpha-furil	0.43914	0	0.0945775	0.736077	0.753622	0.56
C478298	(Cd(C(6)H(6)O(7))(H(2)O))(n)	0.439113	0	0.0500776	0.668389	0.843469	0.62
C012249	chlorthiophos	0.439055	0.317476	0.327423	0.551462	0.504044	0.65
D008559	Memantine	0.439003	0.4716	0.169151	0.480335	0.5	0.99
C027386	Aroclor 1016	0.438919	0.232317	0.201323	0.557424	0.645815	0.63
C006012	fenofibric acid	0.438899	0.459101	0.111316	0.521387	0.5	0.93
C066675	2,2',3,5,5',6-hexachlorobiphenyl	0.438886	0.339322	0.236837	0.500686	0.577674	0.73
C518245	7-chlorotetrazolo(5,1-c)benzo(1,2,4)triazine	0.438872	0.32378	0.175357	0.625132	0.499463	0.58
C502354	lithocholic acid acetate	0.438822	0.379489	0.233394	0.560092	0.479597	0.69
C002976	epitiostanol	0.438765	0.192271	0.102419	0.676539	0.61566	0.81
C541518	(isonicotinic acid (2-(4,4,5,5-tetramethyl-(1,3,2)dioxaborolan-2-yl)benzylidene)hydrazide)	0.43872	0	0.170147	0.876751	0.573694	0.46
C040234	1,2-dinitrobenzene	0.438708	0.116021	0.20336	0.738421	0.579357	0.9
C011749	4,4'-thiodianiline	0.438581	0.0461976	0.242404	0.831112	0.536522	0.7
C004763	3',5'-dichloromethotrexate	0.438578	0.147856	0.154741	0.667332	0.642463	0.43
D008730	Methoxsalen	0.438552	0.418932	0.173281	0.529359	0.5	0.96
C033309	1,6-dinitropyrene	0.438506	0.23306	0.17165	0.685222	0.530663	0.67
C409903	L 838,417	0.438398	0.224523	0.108849	0.415603	0.839841	0.7
C059090	phenylazoxycyanide	0.438306	0	0.14166	0.944403	0.518837	0.55
C077977	cresol	0.438262	0.218326	0.128387	0.610424	0.640972	0.95
D000077610	Bexarotene	0.438221	0.424268	0.14999	0.59317	0.441339	0.95
C504215	benzene diolepoxide	0.438187	0	0.134753	0.728738	0.737541	0.75
C534651	3,5,5-trimethyloxazolidine 2,4-dione	0.438178	0.284157	0.219797	0.663732	0.475837	0.56
C032279	phthalic acid	0.438165	0.47873	0.134066	0.484605	0.50321	0.98
C541132	2,4,4',5-tetrachlorobiphenyl	0.43814	0.267707	0.167928	0.601298	0.58052	0.78
C046499	griseolic acid	0.437979	0.204248	0.073411	0.791974	0.5	0.72
C063900	perfluorooctanesulfonamide	0.437925	0.34221	0.169741	0.533368	0.57229	0.71
C532171	pyrrolo-C	0.43792	0	0.13088	0.832286	0.634994	0.68
D005947	Glucose	0.437892	0.59912	0.0338245	0.491864	0.424725	0.99
C000621409	pyrazolo(1,5-a)pyrimidin-7(4H)-one	0.43786	0.20686	0.104663	0.779769	0.49355	0.57
C479287	wilforgine	0.437827	0.413572	0.193212	0.522216	0.5	0.63
C512434	7-(anilino(phenyl)methyl)-2-methyl-8-quinolinol	0.437739	0.328652	0.124249	0.620945	0.520364	0.57
C058967	genipin 1-gentiobioside	0.437695	0.365469	0.296947	0.593628	0.424364	0.73
D013228	Stearates	0.437638	0.335025	0.106429	0.643494	0.5	0.98
C409815	mintlactone	0.437626	0.474786	0.153767	0.480021	0.5	0.69
D013450	Sulfones	0.437598	0.273054	0.0916631	0.672955	0.539753	0.98
C402308	NVOC-chloride	0.437544	0	0.140439	0.683722	0.777462	0.32
C046653	methanearsonous acid	0.437541	0.238694	0.17545	0.704977	0.5	0.7
D006838	Hydrocarbons	0.437535	0.39372	0.107305	0.577096	0.506903	0.99
C552700	4-phenyl-1-(1H-1,2,4-triazol-1-yl)-2-butanone	0.43752	0.423883	0.165994	0.52444	0.5	0.65
C495785	hydroxymethylvinyl ketone	0.437508	0.204248	0.214344	0.737312	0.482547	0.72
C028031	cadmium acetate	0.437467	0.317107	0.110864	0.475067	0.68353	0.86
[truncated: 67,537 more rows]
